# Supplementary material for: Meta-Analysis of HTLV-1-Infected Patients Identifies CD40LG and GBP2 as Markers of ATLL and HAM/TSP Clinical Status: Two Genes Beat as One
Source: Front Genet. 2019 Nov 8;10:1056. doi: 10.3389/fgene.2019.01056 (PMC6857459; doi:10.3389/fgene.2019.01056)
Supplement: Table S1 — Datasets used on the validation step's detailed information [file DataSheet_1.csv]

Cluster	ID	Description	GeneRatio	BgRatio	pvalue	p.adjust	qvalue	geneID	Count
Control_CD40LG	R-HSA-72203	Processing of Capped Intron-Containing Pre-mRNA	15/137	243/10554	5.61181482850867e-07	0.000303599182222319	0.000227426179892193	23283/8926/9631/53981/5435/23511/2962/23279/9879/5356/23165/29107/84991/22826/10465	15
Control_CD40LG	R-HSA-6784531	tRNA processing in the nucleus	7/137	56/10554	7.26851143245888e-06	0.00164097756071934	0.00122925646634292	1653/9631/23511/51367/51095/23279/23165	7
Control_CD40LG	R-HSA-72306	tRNA processing	9/137	106/10554	9.09969072487618e-06	0.00164097756071934	0.00122925646634292	1653/9631/23511/51367/51095/23279/23165/9836/112858	9
Control_CD40LG	R-HSA-168325	Viral Messenger RNA Synthesis	6/137	42/10554	1.53164218560149e-05	0.00207154605602601	0.00155179537225414	9631/5435/23511/2962/23279/23165	6
Control_CD40LG	R-HSA-6782135	Dual incision in TC-NER	7/137	66/10554	2.19124552947202e-05	0.00237092766288873	0.00177606216599312	2073/6118/5435/3150/54107/5981/2068	7
Control_CD40LG	R-HSA-6781827	Transcription-Coupled Nucleotide Excision Repair (TC-NER)	7/137	79/10554	7.09037341518314e-05	0.00578374447065063	0.00433260360190776	2073/6118/5435/3150/54107/5981/2068	7
Control_CD40LG	R-HSA-162599	Late Phase of HIV Life Cycle	9/137	138/10554	7.48358803965886e-05	0.00578374447065063	0.00433260360190776	9631/5435/23511/2962/23279/23165/9397/11198/2068	9
Control_CD40LG	R-HSA-72163	mRNA Splicing - Major Pathway	10/137	183/10554	0.00013146437523663	0.00681245449138101	0.00510321038852357	23283/8926/53981/5435/2962/9879/5356/84991/22826/10465	10
Control_CD40LG	R-HSA-162587	HIV Life Cycle	9/137	151/10554	0.000149444746539047	0.00681245449138101	0.00510321038852357	9631/5435/23511/2962/23279/23165/9397/11198/2068	9
Control_CD40LG	R-HSA-69239	Synthesis of DNA	8/137	119/10554	0.000153614411245164	0.00681245449138101	0.00510321038852357	6118/8454/246184/54107/7324/5981/5721/4172	8
Control_CD40LG	R-HSA-159231	Transport of Mature mRNA Derived from an Intronless Transcript	5/137	40/10554	0.000156456973860131	0.00681245449138101	0.00510321038852357	9631/53981/23511/23279/23165	5
Control_CD40LG	R-HSA-159234	Transport of Mature mRNAs Derived from Intronless Transcripts	5/137	41/10554	0.000176344210940077	0.00681245449138101	0.00510321038852357	9631/53981/23511/23279/23165	5
Control_CD40LG	R-HSA-5696400	Dual Incision in GG-NER	5/137	41/10554	0.000176344210940077	0.00681245449138101	0.00510321038852357	2073/6118/54107/5981/2068	5
Control_CD40LG	R-HSA-72172	mRNA Splicing	10/137	191/10554	0.000186707656391495	0.00681245449138101	0.00510321038852357	23283/8926/53981/5435/2962/9879/5356/84991/22826/10465	10
Control_CD40LG	R-HSA-6782210	Gap-filling DNA repair synthesis and ligation in TC-NER	6/137	65/10554	0.000188885059834963	0.00681245449138101	0.00510321038852357	6118/5435/3150/54107/5981/2068	6
Control_CD40LG	R-HSA-69306	DNA Replication	8/137	127/10554	0.000240724844094637	0.00788300172499448	0.00590515743578728	6118/8454/246184/54107/7324/5981/5721/4172	8
Control_CD40LG	R-HSA-4615885	SUMOylation of DNA replication proteins	5/137	44/10554	0.00024770985087783	0.00788300172499448	0.00590515743578728	9631/7155/23511/23279/23165	5
Control_CD40LG	R-HSA-191859	snRNP Assembly	5/137	52/10554	0.000545579328300833	0.0138567950616408	0.0103801266635504	9631/23511/23279/23165/50628	5
Control_CD40LG	R-HSA-194441	Metabolism of non-coding RNA	5/137	52/10554	0.000545579328300833	0.0138567950616408	0.0103801266635504	9631/23511/23279/23165/50628	5
Control_CD40LG	R-HSA-168271	Transport of Ribonucleoproteins into the Host Nucleus	4/137	30/10554	0.000573004639490679	0.0138567950616408	0.0103801266635504	9631/23511/23279/23165	4
Control_CD40LG	R-HSA-168333	NEP/NS2 Interacts with the Cellular Export Machinery	4/137	30/10554	0.000573004639490679	0.0138567950616408	0.0103801266635504	9631/23511/23279/23165	4
Control_CD40LG	R-HSA-170822	Regulation of Glucokinase by Glucokinase Regulatory Protein	4/137	30/10554	0.000573004639490679	0.0138567950616408	0.0103801266635504	9631/23511/23279/23165	4
Control_CD40LG	R-HSA-5696398	Nucleotide Excision Repair	7/137	111/10554	0.000589105889866431	0.0138567950616408	0.0103801266635504	2073/6118/5435/3150/54107/5981/2068	7
Control_CD40LG	R-HSA-72202	Transport of Mature Transcript to Cytoplasm	6/137	83/10554	0.000713387392480435	0.0147659505471712	0.0110611751350538	9631/53981/23511/23279/23165/29107	6
Control_CD40LG	R-HSA-168274	Export of Viral Ribonucleoproteins from Nucleus	4/137	32/10554	0.00073693283691982	0.0147659505471712	0.0110611751350538	9631/23511/23279/23165	4
Control_CD40LG	R-HSA-180746	Nuclear import of Rev protein	4/137	32/10554	0.00073693283691982	0.0147659505471712	0.0110611751350538	9631/23511/23279/23165	4
Control_CD40LG	R-HSA-180910	Vpr-mediated nuclear import of PICs	4/137	32/10554	0.00073693283691982	0.0147659505471712	0.0110611751350538	9631/23511/23279/23165	4
Control_CD40LG	R-HSA-159227	Transport of the SLBP independent Mature mRNA	4/137	33/10554	0.000830206802771462	0.0149713960099787	0.0112150743532285	9631/23511/23279/23165	4
Control_CD40LG	R-HSA-165054	Rev-mediated nuclear export of HIV RNA	4/137	33/10554	0.000830206802771462	0.0149713960099787	0.0112150743532285	9631/23511/23279/23165	4
Control_CD40LG	R-HSA-4085377	SUMOylation of SUMOylation proteins	4/137	33/10554	0.000830206802771462	0.0149713960099787	0.0112150743532285	9631/23511/23279/23165	4
Control_CD40LG	R-HSA-162906	HIV Infection	10/137	232/10554	0.000869605512549651	0.0151760187835278	0.0113683572947917	9631/5435/23511/2962/23279/23165/9397/5721/11198/2068	10
Control_CD40LG	R-HSA-159230	Transport of the SLBP Dependant Mature mRNA	4/137	34/10554	0.000931511141997158	0.0152711372066807	0.0114396105157546	9631/23511/23279/23165	4
Control_CD40LG	R-HSA-3301854	Nuclear Pore Complex (NPC) Disassembly	4/137	34/10554	0.000931511141997158	0.0152711372066807	0.0114396105157546	9631/23511/23279/23165	4
Control_CD40LG	R-HSA-176033	Interactions of Vpr with host cellular proteins	4/137	35/10554	0.00104121443474911	0.0160942002628363	0.0120561671392003	9631/23511/23279/23165	4
Control_CD40LG	R-HSA-177243	Interactions of Rev with host cellular proteins	4/137	35/10554	0.00104121443474911	0.0160942002628363	0.0120561671392003	9631/23511/23279/23165	4
Control_CD40LG	R-HSA-112382	Formation of RNA Pol II elongation complex	5/137	61/10554	0.00113774340196067	0.0166062625773796	0.0124397530738226	5435/2962/123169/11198/2068	5
Control_CD40LG	R-HSA-75955	RNA Polymerase II Transcription Elongation	5/137	61/10554	0.00113774340196067	0.0166062625773796	0.0124397530738226	5435/2962/123169/11198/2068	5
Control_CD40LG	R-HSA-69242	S Phase	8/137	161/10554	0.00116642879471428	0.0166062625773796	0.0124397530738226	6118/8454/246184/54107/7324/5981/5721/4172	8
Control_CD40LG	R-HSA-3232142	SUMOylation of ubiquitinylation proteins	4/137	37/10554	0.00128729201165487	0.0178570507257766	0.0133767186096391	9631/23511/23279/23165	4
Control_CD40LG	R-HSA-168276	NS1 Mediated Effects on Host Pathways	4/137	39/10554	0.00157138155726387	0.0212529355619939	0.0159205763038576	9631/23511/23279/23165	4
Control_CD40LG	R-HSA-168273	Influenza Viral RNA Transcription and Replication	7/137	133/10554	0.00170504385570233	0.0224982616081697	0.0168534501783157	9631/5435/23511/2962/23279/6146/23165	7
Control_CD40LG	R-HSA-3371453	Regulation of HSF1-mediated heat shock response	5/137	68/10554	0.00185447556062097	0.0238594378956099	0.0178731074809025	9631/6118/23511/23279/23165	5
Control_CD40LG	R-HSA-168253	Host Interactions with Influenza Factors	4/137	41/10554	0.00189640633920744	0.0238594378956099	0.0178731074809025	9631/23511/23279/23165	4
Control_CD40LG	R-HSA-4551638	SUMOylation of chromatin organization proteins	5/137	70/10554	0.00210917283366553	0.0253569445114012	0.0189948898470463	9631/23511/23279/23165/3065	5
Control_CD40LG	R-HSA-70171	Glycolysis	5/137	70/10554	0.00210917283366553	0.0253569445114012	0.0189948898470463	9631/23511/23279/132789/23165	5
Control_CD40LG	R-HSA-1169408	ISG15 antiviral mechanism	5/137	71/10554	0.00224567585006723	0.0264111007583994	0.0197845584044825	9631/23511/23279/23165/7324	5
Control_CD40LG	R-HSA-5651801	PCNA-Dependent Long Patch Base Excision Repair	3/137	21/10554	0.0023980924771553	0.0276035751093833	0.0206778410684164	6118/54107/5981	3
Control_CD40LG	R-HSA-168255	Influenza Life Cycle	7/137	143/10554	0.00257457800766848	0.0290176396280969	0.0217371169507098	9631/5435/23511/2962/23279/6146/23165	7
Control_CD40LG	R-HSA-159236	Transport of Mature mRNA derived from an Intron-Containing Transcript	5/137	74/10554	0.0026938306012618	0.0296727292228094	0.0222278446362129	9631/23511/23279/23165/29107	5
Control_CD40LG	R-HSA-167169	HIV Transcription Elongation	4/137	46/10554	0.0029069402011255	0.0296727292228094	0.0222278446362129	5435/2962/11198/2068	4
Control_CD40LG	R-HSA-167200	Formation of HIV-1 elongation complex containing HIV-1 Tat	4/137	46/10554	0.0029069402011255	0.0296727292228094	0.0222278446362129	5435/2962/11198/2068	4
Control_CD40LG	R-HSA-167246	Tat-mediated elongation of the HIV-1 transcript	4/137	46/10554	0.0029069402011255	0.0296727292228094	0.0222278446362129	5435/2962/11198/2068	4
Control_CD40LG	R-HSA-4570464	SUMOylation of RNA binding proteins	4/137	46/10554	0.0029069402011255	0.0296727292228094	0.0222278446362129	9631/23511/23279/23165	4
Control_CD40LG	R-HSA-2990846	SUMOylation	8/137	187/10554	0.00299216157143507	0.0299770261138217	0.0224557934698343	9631/7155/23511/23279/23165/1786/3065/10055	8
Control_CD40LG	R-HSA-73762	RNA Polymerase I Transcription Initiation	4/137	47/10554	0.0031458045238789	0.0309432772257906	0.023179612281213	5435/57459/3065/2068	4
Control_CD40LG	R-HSA-1169410	Antiviral mechanism by IFN-stimulated genes	5/137	78/10554	0.00338788182660527	0.0322485857132084	0.0241574190088243	9631/23511/23279/23165/7324	5
Control_CD40LG	R-HSA-167152	Formation of HIV elongation complex in the absence of HIV Tat	4/137	48/10554	0.00339772529695541	0.0322485857132084	0.0241574190088243	5435/2962/11198/2068	4
Control_CD40LG	R-HSA-174417	Telomere C-strand (Lagging Strand) Synthesis	3/137	24/10554	0.00354726140210303	0.0330873865265127	0.0247857647878342	6118/54107/5981	3
Control_CD40LG	R-HSA-168254	Influenza Infection	7/137	154/10554	0.00388834924035189	0.0356541854072944	0.026708554104112	9631/5435/23511/2962/23279/6146/23165	7
Control_CD40LG	R-HSA-5696397	Gap-filling DNA repair synthesis and ligation in GG-NER	3/137	25/10554	0.00399305203842391	0.0360040192131223	0.0269706146454949	6118/54107/5981	3
Control_CD40LG	R-HSA-2980766	Nuclear Envelope Breakdown	4/137	51/10554	0.00423516864706581	0.0375610858698788	0.0281370134446995	9631/23511/23279/23165	4
Control_CD40LG	R-HSA-110373	Resolution of AP sites via the multiple-nucleotide patch replacement pathway	3/137	26/10554	0.00447144026478793	0.0390169223104882	0.0292275806781554	6118/54107/5981	3
Control_CD40LG	R-HSA-5696399	Global Genome Nucleotide Excision Repair (GG-NER)	5/137	84/10554	0.00465784605568076	0.0393733549394264	0.0294945843986364	2073/6118/54107/5981/2068	5
Control_CD40LG	R-HSA-674695	RNA Polymerase II Pre-transcription Events	5/137	84/10554	0.00465784605568076	0.0393733549394264	0.0294945843986364	5435/2962/123169/11198/2068	5
Control_CD40LG	R-HSA-167160	RNA Pol II CTD phosphorylation and interaction with CE during HIV infection	3/137	27/10554	0.00498309785979455	0.0408463021537705	0.030597969314528	5435/2962/2068	3
Control_CD40LG	R-HSA-77075	RNA Pol II CTD phosphorylation and interaction with CE	3/137	27/10554	0.00498309785979455	0.0408463021537705	0.030597969314528	5435/2962/2068	3
Control_CD40LG	R-HSA-3371556	Cellular response to heat stress	5/137	88/10554	0.00567281183695871	0.0458058388626069	0.0343131587938587	9631/6118/23511/23279/23165	5
Control_CD40LG	R-HSA-72086	mRNA Capping	3/137	29/10554	0.00610869671333533	0.0481859263526446	0.0360960825873493	5435/2962/2068	3
Control_CD40LG	R-HSA-69052	Switching of origins to a post-replicative state	5/137	90/10554	0.00623477790145124	0.0481859263526446	0.0360960825873493	8454/246184/7324/5721/4172	5
Control_CD40LG	R-HSA-70326	Glucose metabolism	5/137	90/10554	0.00623477790145124	0.0481859263526446	0.0360960825873493	9631/23511/23279/132789/23165	5
Control_GBP2	R-HSA-6798695	Neutrophil degranulation	10/50	479/10554	6.741856168268e-05	0.0171917332290834	0.0148320835701896	5799/25797/3920/4318/5580/6386/6515/3837/26578/9545	10
Control_GBP2	R-HSA-196849	Metabolism of water-soluble vitamins and cofactors	5/50	123/10554	0.000276028164090935	0.0351935909215942	0.0303630980500028	55788/54625/6515/83666/80025	5
Control_GBP2	R-HSA-2871796	FCERI mediated MAPK activation	3/50	32/10554	0.000450507515787841	0.0361919934179803	0.0312244649096301	3937/5062/6416	3
Control_GBP2	R-HSA-168898	Toll-like Receptor Cascades	5/50	155/10554	0.000796586326060035	0.0361919934179803	0.0312244649096301	29110/5515/6416/57162/51311	5
Control_GBP2	R-HSA-975138	TRAF6 mediated induction of NFkB and MAP kinases upon TLR7/8 or 9 activation	4/50	93/10554	0.000954536513787155	0.0361919934179803	0.0312244649096301	5515/6416/57162/51311	4
Control_GBP2	R-HSA-168181	Toll Like Receptor 7/8 (TLR7/8) Cascade	4/50	94/10554	0.000993505701670047	0.0361919934179803	0.0312244649096301	5515/6416/57162/51311	4
Control_GBP2	R-HSA-975155	MyD88 dependent cascade initiated on endosome	4/50	94/10554	0.000993505701670047	0.0361919934179803	0.0312244649096301	5515/6416/57162/51311	4
Control_GBP2	R-HSA-168138	Toll Like Receptor 9 (TLR9) Cascade	4/50	98/10554	0.00116063088749096	0.0369951095387744	0.0319173494060014	5515/6416/57162/51311	4
Control_GBP2	R-HSA-449147	Signaling by Interleukins	8/50	462/10554	0.00134746312009238	0.0381781217359509	0.0329379873800361	29110/5515/4318/5062/6416/57162/3570/3597	8
Control_GBP2	R-HSA-75153	Apoptotic execution phase	3/50	52/10554	0.00187808830534559	0.0446517883210657	0.0385231114926841	5062/5580/3837	3
Control_GBP2	R-HSA-196854	Metabolism of vitamins and cofactors	5/50	189/10554	0.0019261555746342	0.0446517883210657	0.0385231114926841	55788/54625/6515/83666/80025	5
Control_GBP2	R-HSA-913531	Interferon Signaling	5/50	197/10554	0.0023086632686488	0.0490590944587871	0.0423254932585614	5580/8638/3837/51191/3430	5
HAM_CD40LG	R-HSA-4615885	SUMOylation of DNA replication proteins	7/221	44/10554	3.18214394157001e-05	0.0187110063764317	0.017686021064726	23165/3619/23225/10401/9631/7155/5905	7
HAM_GBP2	R-HSA-909733	Interferon alpha/beta signaling	6/20	69/10554	2.256144194718e-09	3.7226379212847e-07	3.13485298634501e-07	8519/3437/6772/10410/3433/6773	6
HAM_GBP2	R-HSA-913531	Interferon Signaling	7/20	197/10554	4.47919644922771e-08	3.69533707061286e-06	3.11186279630557e-06	8519/3437/6772/10410/9246/3433/6773	7
HAM_GBP2	R-HSA-1296041	Activation of G protein gated Potassium channels	2/20	25/10554	0.000997137048125473	0.0254336980297632	0.0214178509724322	3772/94235	2
HAM_GBP2	R-HSA-1296059	G protein gated Potassium channels	2/20	25/10554	0.000997137048125473	0.0254336980297632	0.0214178509724322	3772/94235	2
HAM_GBP2	R-HSA-8854691	Interleukin-20 family signaling	2/20	25/10554	0.000997137048125473	0.0254336980297632	0.0214178509724322	6772/6773	2
HAM_GBP2	R-HSA-997272	Inhibition of voltage gated Ca2+ channels via Gbeta/gamma subunits	2/20	25/10554	0.000997137048125473	0.0254336980297632	0.0214178509724322	3772/94235	2
HAM_GBP2	R-HSA-912694	Regulation of IFNA signaling	2/20	26/10554	0.00107900537095965	0.0254336980297632	0.0214178509724322	6772/6773	2
HAM_GBP2	R-HSA-1296065	Inwardly rectifying K+ channels	2/20	31/10554	0.00153506573617984	0.0316607308087091	0.0266616680494393	3772/94235	2
HAM_GBP2	R-HSA-977444	GABA B receptor activation	2/20	39/10554	0.00242408679352141	0.0399974320931033	0.0336820480784028	3772/94235	2
HAM_GBP2	R-HSA-991365	Activation of GABAB receptors	2/20	39/10554	0.00242408679352141	0.0399974320931033	0.0336820480784028	3772/94235	2
ATL_GBP2	R-HSA-162906	HIV Infection	37/449	232/10554	2.42579542175013e-12	1.95033951908711e-09	1.28950177682507e-09	5698/5721/6884/5689/6883/5437/9978/5696/23165/5439/5435/3932/9525/3981/5436/5715/5686/2958/9972/5711/9688/5718/5441/6827/7514/137492/6880/5695/4928/5062/5684/5688/5690/6879/7175/5705/10213	37
ATL_GBP2	R-HSA-1236974	ER-Phagosome pathway	21/449	83/10554	2.1499457067258e-11	8.64278174103772e-09	5.71432937840279e-09	4615/5698/5721/5689/6891/6890/5696/10952/8673/23480/5715/5686/5711/5718/9341/5695/5684/5688/5690/5705/10213	21
ATL_GBP2	R-HSA-1236975	Antigen processing-Cross presentation	21/449	99/10554	7.50600748217964e-10	1.52682874757593e-07	1.00949007269683e-07	4615/5698/5721/5689/6891/6890/5696/10952/8673/23480/5715/5686/5711/5718/9341/5695/5684/5688/5690/5705/10213	21
ATL_GBP2	R-HSA-5689880	Ub-specific processing proteases	32/449	220/10554	8.80725732769035e-10	1.52682874757593e-07	1.00949007269683e-07	3416/5698/5721/5689/84196/5696/9101/55031/23358/6478/3017/5715/8345/85236/5686/8347/57695/5711/8970/55611/5718/7186/10869/8339/5695/10254/7416/5684/5688/5690/5705/10213	32
ATL_GBP2	R-HSA-5688426	Deubiquitination	38/449	297/10554	9.87117679922487e-10	1.52682874757593e-07	1.00949007269683e-07	3416/5698/5721/5689/10392/84196/5696/9101/84282/51377/55031/23358/4738/6478/7347/3017/5715/8345/85236/5686/8347/8027/57695/5711/8970/55611/5718/7186/10869/8339/5695/10254/7416/5684/5688/5690/5705/10213	38
ATL_GBP2	R-HSA-211733	Regulation of activated PAK-2p34 by proteasome mediated degradation	15/449	50/10554	1.226782038562e-09	1.52682874757593e-07	1.00949007269683e-07	5698/5721/5689/5696/5715/5686/5711/5718/5695/5062/5684/5688/5690/5705/10213	15
ATL_GBP2	R-HSA-5663205	Infectious disease	44/449	382/10554	1.32932851157108e-09	1.52682874757593e-07	1.00949007269683e-07	5698/5721/6884/51065/5689/6883/5437/9978/5696/23165/5439/5435/3932/9525/9045/3981/5436/5715/5686/2958/9636/8027/9972/5711/9688/5718/116832/5441/51121/6827/7514/137492/6880/5695/10254/4928/5062/5684/5688/5690/6879/7175/5705/10213	44
ATL_GBP2	R-HSA-350562	Regulation of ornithine decarboxylase (ODC)	15/449	51/10554	1.67103652953596e-09	1.67939171218364e-07	1.11035979923113e-07	5698/5721/5689/5696/5715/5686/5711/5718/4946/5695/5684/5688/5690/5705/10213	15
ATL_GBP2	R-HSA-169911	Regulation of Apoptosis	15/449	53/10554	3.02821431558107e-09	2.493356626906e-07	1.648527227792e-07	5698/5721/5689/5696/5715/5686/5711/5718/5695/5062/5684/5688/5690/5705/10213	15
ATL_GBP2	R-HSA-162909	Host Interactions of HIV factors	23/449	128/10554	3.63208390048881e-09	2.493356626906e-07	1.648527227792e-07	5698/5721/5689/9978/5696/23165/3932/5715/5686/9972/5711/9688/5718/7514/5695/4928/5062/5684/5688/5690/7175/5705/10213	23
ATL_GBP2	R-HSA-180585	Vif-mediated degradation of APOBEC3G	15/449	54/10554	4.03154678479826e-09	2.493356626906e-07	1.648527227792e-07	5698/5721/5689/9978/5696/5715/5686/5711/5718/5695/5684/5688/5690/5705/10213	15
ATL_GBP2	R-HSA-8854050	FBXL7 down-regulates AURKA during mitotic entry and in early mitosis	15/449	54/10554	4.03154678479826e-09	2.493356626906e-07	1.648527227792e-07	5698/5721/5689/9978/5696/5715/5686/5711/5718/5695/5684/5688/5690/5705/10213	15
ATL_GBP2	R-HSA-9604323	Negative regulation of NOTCH4 signaling	15/449	54/10554	4.03154678479826e-09	2.493356626906e-07	1.648527227792e-07	5698/5721/5689/9978/5696/5715/5686/5711/5718/5695/5684/5688/5690/5705/10213	15
ATL_GBP2	R-HSA-4641258	Degradation of DVL	15/449	57/10554	9.13444957374377e-09	5.20331703970199e-07	3.44026591391661e-07	5698/5721/5689/9978/5696/5715/5686/5711/5718/5695/5684/5688/5690/5705/10213	15
ATL_GBP2	R-HSA-1234176	Oxygen-dependent proline hydroxylation of Hypoxia-inducible Factor Alpha	16/449	66/10554	1.06128008754898e-08	5.20331703970199e-07	3.44026591391661e-07	5698/5721/5689/9978/5696/5715/7323/5686/5711/5718/5695/5684/5688/5690/5705/10213	16
ATL_GBP2	R-HSA-1234174	Regulation of Hypoxia-inducible Factor (HIF) by oxygen	17/449	75/10554	1.10020385167828e-08	5.20331703970199e-07	3.44026591391661e-07	5698/5721/5689/9978/5696/5715/7323/25994/5686/5711/5718/5695/5684/5688/5690/5705/10213	17
ATL_GBP2	R-HSA-2262749	Cellular response to hypoxia	17/449	75/10554	1.10020385167828e-08	5.20331703970199e-07	3.44026591391661e-07	5698/5721/5689/9978/5696/5715/7323/25994/5686/5711/5718/5695/5684/5688/5690/5705/10213	17
ATL_GBP2	R-HSA-1236978	Cross-presentation of soluble exogenous antigens (endosomes)	14/449	50/10554	1.19542514022185e-08	5.33956562632427e-07	3.53034909831599e-07	5698/5721/5689/5696/5715/5686/5711/5718/5695/5684/5688/5690/5705/10213	14
ATL_GBP2	R-HSA-5610780	Degradation of GLI1 by the proteasome	15/449	60/10554	1.95827731729657e-08	6.52363469755373e-07	4.31321749445488e-07	5698/5721/5689/9978/5696/5715/5686/5711/5718/5695/5684/5688/5690/5705/10213	15
ATL_GBP2	R-HSA-5610783	Degradation of GLI2 by the proteasome	15/449	60/10554	1.95827731729657e-08	6.52363469755373e-07	4.31321749445488e-07	5698/5721/5689/9978/5696/5715/5686/5711/5718/5695/5684/5688/5690/5705/10213	15
ATL_GBP2	R-HSA-5610785	GLI3 is processed to GLI3R by the proteasome	15/449	60/10554	1.95827731729657e-08	6.52363469755373e-07	4.31321749445488e-07	5698/5721/5689/9978/5696/5715/5686/5711/5718/5695/5684/5688/5690/5705/10213	15
ATL_GBP2	R-HSA-180534	Vpu mediated degradation of CD4	14/449	52/10554	2.08509762375389e-08	6.52363469755373e-07	4.31321749445488e-07	5698/5721/5689/5696/5715/5686/5711/5718/5695/5684/5688/5690/5705/10213	14
ATL_GBP2	R-HSA-349425	Autodegradation of the E3 ubiquitin ligase COP1	14/449	52/10554	2.08509762375389e-08	6.52363469755373e-07	4.31321749445488e-07	5698/5721/5689/5696/5715/5686/5711/5718/5695/5684/5688/5690/5705/10213	14
ATL_GBP2	R-HSA-69229	Ubiquitin-dependent degradation of Cyclin D1	14/449	52/10554	2.08509762375389e-08	6.52363469755373e-07	4.31321749445488e-07	5698/5721/5689/5696/5715/5686/5711/5718/5695/5684/5688/5690/5705/10213	14
ATL_GBP2	R-HSA-75815	Ubiquitin-dependent degradation of Cyclin D	14/449	52/10554	2.08509762375389e-08	6.52363469755373e-07	4.31321749445488e-07	5698/5721/5689/5696/5715/5686/5711/5718/5695/5684/5688/5690/5705/10213	14
ATL_GBP2	R-HSA-8948751	Regulation of PTEN stability and activity	16/449	69/10554	2.10963311114922e-08	6.52363469755373e-07	4.31321749445488e-07	5698/5721/23608/5689/5696/4734/5715/5686/5711/5718/5695/5684/5688/5690/5705/10213	16
ATL_GBP2	R-HSA-202403	TCR signaling	21/449	119/10554	2.44281091878839e-08	7.27414806928099e-07	4.80943280307266e-07	5698/4690/5721/5689/5795/5696/5291/3932/5715/5686/5711/5718/27040/5695/10892/5062/5684/5688/5690/5705/10213	21
ATL_GBP2	R-HSA-69601	Ubiquitin Mediated Degradation of Phosphorylated Cdc25A	14/449	53/10554	2.72488907736265e-08	7.3027027273319e-07	4.82831222480048e-07	5698/5721/5689/5696/5715/5686/5711/5718/5695/5684/5688/5690/5705/10213	14
ATL_GBP2	R-HSA-69610	p53-Independent DNA Damage Response	14/449	53/10554	2.72488907736265e-08	7.3027027273319e-07	4.82831222480048e-07	5698/5721/5689/5696/5715/5686/5711/5718/5695/5684/5688/5690/5705/10213	14
ATL_GBP2	R-HSA-69613	p53-Independent G1/S DNA damage checkpoint	14/449	53/10554	2.72488907736265e-08	7.3027027273319e-07	4.82831222480048e-07	5698/5721/5689/5696/5715/5686/5711/5718/5695/5684/5688/5690/5705/10213	14
ATL_GBP2	R-HSA-68949	Orc1 removal from chromatin	16/449	71/10554	3.26344869618618e-08	8.46391210236674e-07	5.59606652486935e-07	5698/5721/5689/9978/5696/5715/5686/5711/5718/4175/5695/5684/5688/5690/5705/10213	16
ATL_GBP2	R-HSA-195253	Degradation of beta-catenin by the destruction complex	17/449	82/10554	4.5610905274274e-08	1.01916370685583e-06	6.73838271749401e-07	5698/5721/5689/9978/5696/5715/5686/5519/5711/5718/5525/5695/5684/5688/5690/5705/10213	17
ATL_GBP2	R-HSA-174113	SCF-beta-TrCP mediated degradation of Emi1	14/449	55/10554	4.56341958293654e-08	1.01916370685583e-06	6.73838271749401e-07	5698/5721/5689/5696/5715/5686/5711/5718/5695/5684/5688/5690/5705/10213	14
ATL_GBP2	R-HSA-4641257	Degradation of AXIN	14/449	55/10554	4.56341958293654e-08	1.01916370685583e-06	6.73838271749401e-07	5698/5721/5689/5696/5715/5686/5711/5718/5695/5684/5688/5690/5705/10213	14
ATL_GBP2	R-HSA-6799198	Complex I biogenesis	14/449	55/10554	4.56341958293654e-08	1.01916370685583e-06	6.73838271749401e-07	4716/4708/4701/4709/4694/55967/126328/4712/4717/51103/4714/4713/4731/4711	14
ATL_GBP2	R-HSA-8941858	Regulation of RUNX3 expression and activity	14/449	55/10554	4.56341958293654e-08	1.01916370685583e-06	6.73838271749401e-07	5698/5721/5689/5696/5715/5686/5711/5718/5695/5684/5688/5690/5705/10213	14
ATL_GBP2	R-HSA-8939902	Regulation of RUNX2 expression and activity	16/449	73/10554	4.96758585029385e-08	1.06682228062274e-06	7.0534858826196e-07	5698/5721/5689/9978/5696/5715/5686/5711/5718/11059/5695/5684/5688/5690/5705/10213	16
ATL_GBP2	R-HSA-983169	Class I MHC mediated antigen processing & presentation	40/449	371/10554	5.0421948586647e-08	1.06682228062274e-06	7.0534858826196e-07	4615/9690/5698/5721/200845/23608/5689/6891/6890/7174/92912/9354/9978/5696/9616/10484/10427/10952/8673/23480/9604/6478/7320/4734/5715/7323/7332/5686/5711/5718/4591/9320/9341/11059/5695/5684/5688/5690/5705/10213	40
ATL_GBP2	R-HSA-9020702	Interleukin-1 signaling	19/449	103/10554	5.44545004946163e-08	1.12260047173517e-06	7.42227334676956e-07	4615/5698/11213/5721/5689/10392/9978/1326/5696/5715/5686/5711/5718/5695/5684/5688/5690/5705/10213	19
ATL_GBP2	R-HSA-450408	AUF1 (hnRNP D0) binds and destabilizes mRNA	14/449	56/10554	5.85122739429468e-08	1.14741142073486e-06	7.58631536359131e-07	5698/5721/5689/5696/5715/5686/5711/5718/5695/5684/5688/5690/5705/10213	14
ATL_GBP2	R-HSA-5362768	Hh mutants that don't undergo autocatalytic processing are degraded by ERAD	14/449	56/10554	5.85122739429468e-08	1.14741142073486e-06	7.58631536359131e-07	5698/5721/5689/5696/5715/5686/5711/5718/5695/5684/5688/5690/5705/10213	14
ATL_GBP2	R-HSA-69541	Stabilization of p53	14/449	57/10554	7.4588774900362e-08	1.42686121279797e-06	9.43394753159168e-07	5698/5721/5689/5696/5715/5686/5711/5718/5695/5684/5688/5690/5705/10213	14
ATL_GBP2	R-HSA-69563	p53-Dependent G1 DNA Damage Response	15/449	66/10554	7.80869320436697e-08	1.42686121279797e-06	9.43394753159168e-07	5698/57060/5721/5689/5696/5715/5686/5711/5718/5695/5684/5688/5690/5705/10213	15
ATL_GBP2	R-HSA-69580	p53-Dependent G1/S DNA damage checkpoint	15/449	66/10554	7.80869320436697e-08	1.42686121279797e-06	9.43394753159168e-07	5698/57060/5721/5689/5696/5715/5686/5711/5718/5695/5684/5688/5690/5705/10213	15
ATL_GBP2	R-HSA-1169091	Activation of NF-kappaB in B cells	15/449	67/10554	9.67452039908632e-08	1.72851431130342e-06	1.14283808223125e-06	5698/5721/5689/5696/5715/5686/5711/5718/5695/10892/5684/5688/5690/5705/10213	15
ATL_GBP2	R-HSA-5387390	Hh mutants abrogate ligand secretion	14/449	59/10554	1.19216217976627e-07	1.85224129023415e-06	1.22464238225745e-06	5698/5721/5689/5696/5715/5686/5711/5718/5695/5684/5688/5690/5705/10213	14
ATL_GBP2	R-HSA-5676590	NIK-->noncanonical NF-kB signaling	14/449	59/10554	1.19216217976627e-07	1.85224129023415e-06	1.22464238225745e-06	5698/5721/5689/5696/5715/5686/5711/5718/5695/5684/5688/5690/5705/10213	14
ATL_GBP2	R-HSA-68827	CDT1 association with the CDC6:ORC:origin complex	14/449	59/10554	1.19216217976627e-07	1.85224129023415e-06	1.22464238225745e-06	5698/5721/5689/5696/5715/5686/5711/5718/5695/5684/5688/5690/5705/10213	14
ATL_GBP2	R-HSA-5658442	Regulation of RAS by GAPs	15/449	68/10554	1.19355943483793e-07	1.85224129023415e-06	1.22464238225745e-06	5698/5721/5689/9978/5696/5715/5686/5711/5718/5695/5684/5688/5690/5705/10213	15
ATL_GBP2	R-HSA-68867	Assembly of the pre-replicative complex	15/449	68/10554	1.19355943483793e-07	1.85224129023415e-06	1.22464238225745e-06	5698/5721/5689/5696/5715/5686/5711/5718/4175/5695/5684/5688/5690/5705/10213	15
ATL_GBP2	R-HSA-69615	G1/S DNA Damage Checkpoints	15/449	68/10554	1.19355943483793e-07	1.85224129023415e-06	1.22464238225745e-06	5698/57060/5721/5689/5696/5715/5686/5711/5718/5695/5684/5688/5690/5705/10213	15
ATL_GBP2	R-HSA-8939236	RUNX1 regulates transcription of genes involved in differentiation of HSCs	21/449	130/10554	1.19796700363402e-07	1.85224129023415e-06	1.22464238225745e-06	5698/5721/5689/5696/3017/5715/8345/85236/5686/8347/5711/8970/5718/8339/5695/5684/5688/5690/5705/10213/6688	21
ATL_GBP2	R-HSA-187577	SCF(Skp2)-mediated degradation of p27/p21	14/449	60/10554	1.49539440308176e-07	2.22647611125506e-06	1.47207441239042e-06	5698/5721/5689/5696/5715/5686/5711/5718/5695/5684/5688/5690/5705/10213	14
ATL_GBP2	R-HSA-5607761	Dectin-1 mediated noncanonical NF-kB signaling	14/449	60/10554	1.49539440308176e-07	2.22647611125506e-06	1.47207441239042e-06	5698/5721/5689/5696/5715/5686/5711/5718/5695/5684/5688/5690/5705/10213	14
ATL_GBP2	R-HSA-69481	G2/M Checkpoints	24/449	168/10554	1.67064196953913e-07	2.44217480638084e-06	1.61468745381294e-06	5698/5721/5689/5696/10111/3017/5715/5932/8345/85236/5686/8347/5711/8970/5718/4175/8339/5695/5684/5688/5690/7158/5705/10213	24
ATL_GBP2	R-HSA-5678895	Defective CFTR causes cystic fibrosis	14/449	61/10554	1.86645299392766e-07	2.64344958314667e-06	1.74776386421716e-06	5698/5721/5689/5696/5715/5686/5711/5718/5695/5684/5688/5690/5705/10213	14
ATL_GBP2	R-HSA-69275	G2/M Transition	26/449	194/10554	1.87408739103682e-07	2.64344958314667e-06	1.74776386421716e-06	5698/10133/5721/5689/9978/5696/4659/5500/5928/5108/5715/5686/5519/5711/8481/5718/7514/4218/121441/5695/5684/5688/5690/5520/5705/10213	26
ATL_GBP2	R-HSA-453274	Mitotic G2-G2/M phases	26/449	196/10554	2.30336020586007e-07	3.19293380260603e-06	2.1110651614507e-06	5698/10133/5721/5689/9978/5696/4659/5500/5928/5108/5715/5686/5519/5711/8481/5718/7514/4218/121441/5695/5684/5688/5690/5520/5705/10213	26
ATL_GBP2	R-HSA-68886	M Phase	40/449	393/10554	2.40491263096931e-07	3.27720297508361e-06	2.16678122861642e-06	5698/5721/5689/5696/23165/5861/5108/81565/6418/3017/5715/7444/8345/85236/5686/8347/5519/84930/9972/5711/8970/9688/8481/5718/5525/7514/8339/4001/121441/5695/5925/8379/4928/5684/5688/5690/7175/5520/5705/10213	40
ATL_GBP2	R-HSA-174084	Autodegradation of Cdh1 by Cdh1:APC/C	14/449	63/10554	2.86667015639139e-07	3.84133800956446e-06	2.539769173645e-06	5698/5721/5689/5696/5715/5686/5711/5718/5695/5684/5688/5690/5705/10213	14
ATL_GBP2	R-HSA-69202	Cyclin E associated events during G1/S transition	16/449	83/10554	3.29005875111679e-07	4.33640530475066e-06	2.86709175032611e-06	5698/5721/5689/5696/5928/5715/5686/5711/5718/5695/5925/5684/5688/5690/5705/10213	16
ATL_GBP2	R-HSA-4608870	Asymmetric localization of PCP proteins	14/449	64/10554	3.52877649784963e-07	4.57602629721146e-06	3.02552144552473e-06	5698/5721/5689/5696/5715/5686/5711/5718/5695/5684/5688/5690/5705/10213	14
ATL_GBP2	R-HSA-446652	Interleukin-1 family signaling	21/449	139/10554	3.84769368645172e-07	4.91039003794791e-06	3.24659199942877e-06	4615/5698/11213/29110/5721/5689/10392/9978/1326/5696/5715/5686/5771/5711/5718/5695/5684/5688/5690/5705/10213	21
ATL_GBP2	R-HSA-5358346	Hedgehog ligand biogenesis	14/449	65/10554	4.32520011858128e-07	5.43353264896774e-06	3.59247707217689e-06	5698/5721/5689/5696/5715/5686/5711/5718/5695/5684/5688/5690/5705/10213	14
ATL_GBP2	R-HSA-5632684	Hedgehog 'on' state	16/449	85/10554	4.62870686751788e-07	5.6386065477036e-06	3.72806533986687e-06	5698/5721/5689/9978/5696/25989/5715/5686/5711/5718/5695/5684/5688/5690/5705/10213	16
ATL_GBP2	R-HSA-69656	Cyclin A:Cdk2-associated events at S phase entry	16/449	85/10554	4.62870686751788e-07	5.6386065477036e-06	3.72806533986687e-06	5698/5721/5689/5696/5928/5715/5686/5711/5718/5695/5925/5684/5688/5690/5705/10213	16
ATL_GBP2	R-HSA-174154	APC/C:Cdc20 mediated degradation of Securin	14/449	67/10554	6.41845951260645e-07	7.70215141512774e-06	5.09241485289278e-06	5698/5721/5689/5696/5715/5686/5711/5718/5695/5684/5688/5690/5705/10213	14
ATL_GBP2	R-HSA-202424	Downstream TCR signaling	17/449	98/10554	6.85908983016246e-07	8.1098650344862e-06	5.3619819879753e-06	5698/5721/5689/5696/5291/3932/5715/5686/5711/5718/5695/10892/5684/5688/5690/5705/10213	17
ATL_GBP2	R-HSA-450531	Regulation of mRNA stability by proteins that bind AU-rich elements	16/449	88/10554	7.57108536370864e-07	8.82196033684311e-06	5.83279650445898e-06	5698/5721/5689/5696/6418/5715/5686/5711/5718/7514/5695/5684/5688/5690/5705/10213	16
ATL_GBP2	R-HSA-5687128	MAPK6/MAPK4 signaling	16/449	89/10554	8.87546693499108e-07	1.01941077367612e-05	6.74001624386541e-06	5698/5721/5689/5696/5715/5686/5711/5718/7514/5695/5062/5684/5688/5690/5705/10213	16
ATL_GBP2	R-HSA-5610787	Hedgehog 'off' state	18/449	111/10554	9.08509751450709e-07	1.02879132417799e-05	6.80203742746639e-06	5698/5721/5689/9978/5696/5715/5686/5711/8481/5718/51098/5695/5573/5684/5688/5690/5705/10213	18
ATL_GBP2	R-HSA-611105	Respiratory electron transport	17/449	100/10554	9.22313105849393e-07	1.02991630153182e-05	6.80947541599333e-06	9997/4716/4708/4701/4709/4694/55967/126328/4712/4717/51103/4714/4697/7386/4713/4731/4711	17
ATL_GBP2	R-HSA-69052	Switching of origins to a post-replicative state	16/449	90/10554	1.03793401767575e-06	1.1431492468648e-05	7.55813524046509e-06	5698/5721/5689/9978/5696/5715/5686/5711/5718/4175/5695/5684/5688/5690/5705/10213	16
ATL_GBP2	R-HSA-5689603	UCH proteinases	17/449	102/10554	1.23020242760893e-06	1.33659831323998e-05	8.83715826376261e-06	5698/5721/5689/5696/51377/4738/7347/5715/5686/5711/5718/5695/5684/5688/5690/5705/10213	17
ATL_GBP2	R-HSA-2871837	FCERI mediated NF-kB activation	15/449	82/10554	1.55004010927154e-06	1.63977927349252e-05	1.0841693285071e-05	5698/5721/5689/5696/5715/5686/5711/5718/5695/10892/5684/5688/5690/5705/10213	15
ATL_GBP2	R-HSA-9013694	Signaling by NOTCH4	15/449	82/10554	1.55004010927154e-06	1.63977927349252e-05	1.0841693285071e-05	5698/5721/5689/9978/5696/5715/5686/5711/5718/5695/5684/5688/5690/5705/10213	15
ATL_GBP2	R-HSA-174178	APC/C:Cdh1 mediated degradation of Cdc20 and other APC/C:Cdh1 targeted proteins in late mitosis/early G1	14/449	72/10554	1.61245184612483e-06	1.6410269421321e-05	1.08499424689279e-05	5698/5721/5689/5696/5715/5686/5711/5718/5695/5684/5688/5690/5705/10213	14
ATL_GBP2	R-HSA-174184	Cdc20:Phospho-APC/C mediated degradation of Cyclin A	14/449	72/10554	1.61245184612483e-06	1.6410269421321e-05	1.08499424689279e-05	5698/5721/5689/5696/5715/5686/5711/5718/5695/5684/5688/5690/5705/10213	14
ATL_GBP2	R-HSA-69017	CDK-mediated phosphorylation and removal of Cdc6	14/449	72/10554	1.61245184612483e-06	1.6410269421321e-05	1.08499424689279e-05	5698/5721/5689/5696/5715/5686/5711/5718/5695/5684/5688/5690/5705/10213	14
ATL_GBP2	R-HSA-1168372	Downstream signaling events of B Cell Receptor (BCR)	15/449	83/10554	1.81938589621857e-06	1.82848282569967e-05	1.20893404946103e-05	5698/5721/5689/5696/5715/5686/5711/5718/5695/10892/5684/5688/5690/5705/10213	15
ATL_GBP2	R-HSA-179419	APC:Cdc20 mediated degradation of cell cycle proteins prior to satisfation of the cell cycle checkpoint	14/449	73/10554	1.91874179432835e-06	1.90452889214814e-05	1.2592132633344e-05	5698/5721/5689/5696/5715/5686/5711/5718/5695/5684/5688/5690/5705/10213	14
ATL_GBP2	R-HSA-69002	DNA Replication Pre-Initiation	15/449	85/10554	2.48718449092698e-06	2.43865406183572e-05	1.6123596507293e-05	5698/5721/5689/5696/5715/5686/5711/5718/4175/5695/5684/5688/5690/5705/10213	15
ATL_GBP2	R-HSA-69620	Cell Cycle Checkpoints	31/449	293/10554	2.54630277414282e-06	2.46653907278413e-05	1.63079632332546e-05	5698/57060/5721/5689/5696/81565/10111/3017/5715/5932/8345/85236/5686/8347/5519/5711/8970/5718/5525/7514/4175/8339/5695/8379/4928/5684/5688/5690/7158/5705/10213	31
ATL_GBP2	R-HSA-176409	APC/C:Cdc20 mediated degradation of mitotic proteins	14/449	75/10554	2.69125050116966e-06	2.54560635640048e-05	1.68307306884295e-05	5698/5721/5689/5696/5715/5686/5711/5718/5695/5684/5688/5690/5705/10213	14
ATL_GBP2	R-HSA-8852276	The role of GTSE1 in G2/M progression after G2 checkpoint	14/449	75/10554	2.69125050116966e-06	2.54560635640048e-05	1.68307306884295e-05	5698/5721/5689/5696/5715/5686/5711/5718/5695/5684/5688/5690/5705/10213	14
ATL_GBP2	R-HSA-351202	Metabolism of polyamines	15/449	86/10554	2.89712697083544e-06	2.70847684250197e-05	1.79075779715043e-05	5698/5721/5689/5696/5715/5686/5711/5718/4946/5695/5684/5688/5690/5705/10213	15
ATL_GBP2	R-HSA-176814	Activation of APC/C and APC/C:Cdc20 mediated degradation of mitotic proteins	14/449	76/10554	3.17280094526652e-06	2.89878631817532e-05	1.91658430306172e-05	5698/5721/5689/5696/5715/5686/5711/5718/5695/5684/5688/5690/5705/10213	14
ATL_GBP2	R-HSA-5619084	ABC transporter disorders	14/449	76/10554	3.17280094526652e-06	2.89878631817532e-05	1.91658430306172e-05	5698/5721/5689/5696/5715/5686/5711/5718/5695/5684/5688/5690/5705/10213	14
ATL_GBP2	R-HSA-8878166	Transcriptional regulation by RUNX2	18/449	121/10554	3.28787869306111e-06	2.97017356092262e-05	1.96378325250841e-05	5698/8493/5721/5689/9978/5696/5715/5686/5711/5718/11059/5695/5925/5684/5688/5690/5705/10213	18
ATL_GBP2	R-HSA-2454202	Fc epsilon receptor (FCERI) signaling	19/449	134/10554	3.6593136682909e-06	3.26898687700654e-05	2.16134900875662e-05	5698/5721/5689/5696/5291/5715/5686/4214/5711/5718/27040/5695/10892/5062/5684/5688/5690/5705/10213	19
ATL_GBP2	R-HSA-453279	Mitotic G1-G1/S phases	20/449	149/10554	4.81132839974125e-06	4.25088794878238e-05	2.8105504243717e-05	5698/5721/5689/5696/5928/5715/3717/5686/5519/5711/5718/4175/5695/5925/5684/5688/5690/5520/5705/10213	20
ATL_GBP2	R-HSA-5607764	CLEC7A (Dectin-1) signaling	16/449	101/10554	5.02431508430266e-06	4.39081448671668e-05	2.90306535191401e-05	5698/5721/5689/5696/5715/5686/5711/5718/29108/5695/10892/5684/5688/5690/5705/10213	16
ATL_GBP2	R-HSA-8852135	Protein ubiquitination	14/449	79/10554	5.11019932910601e-06	4.41784974258197e-05	2.9209401937731e-05	92912/51322/7320/7347/3017/7323/7332/8345/85236/8347/8970/5194/8339/56852	14
ATL_GBP2	R-HSA-8866654	E3 ubiquitin ligases ubiquitinate target proteins	12/449	59/10554	5.49631678572979e-06	4.70110499545399e-05	3.10821945889534e-05	51322/7320/3017/7323/7332/8345/85236/8347/8970/5194/8339/56852	12
ATL_GBP2	R-HSA-162599	Late Phase of HIV Life Cycle	19/449	138/10554	5.69394572438645e-06	4.79903957612322e-05	3.17297065454599e-05	6884/6883/5437/23165/5439/5435/9525/5436/2958/9972/9688/5441/6827/7514/137492/6880/4928/6879/7175	19
ATL_GBP2	R-HSA-5668541	TNFR2 non-canonical NF-kB pathway	16/449	102/10554	5.73019650880385e-06	4.79903957612322e-05	3.17297065454599e-05	5698/5721/5689/5696/7293/5715/5686/5711/5718/7186/5695/5684/5688/5690/5705/10213	16
ATL_GBP2	R-HSA-162587	HIV Life Cycle	20/449	151/10554	5.91409837997941e-06	4.88755271590113e-05	3.23149269642586e-05	6884/6883/5437/23165/5439/5435/9525/3981/5436/2958/9972/9688/5441/6827/7514/137492/6880/4928/6879/7175	20
ATL_GBP2	R-HSA-176408	Regulation of APC/C activators between G1/S and early anaphase	14/449	80/10554	5.95746475321283e-06	4.88755271590113e-05	3.23149269642586e-05	5698/5721/5689/5696/5715/5686/5711/5718/5695/5684/5688/5690/5705/10213	14
ATL_GBP2	R-HSA-72766	Translation	30/449	291/10554	6.26774858387714e-06	5.09017157720931e-05	3.36545777231042e-05	51642/6183/51065/60559/2935/6301/9789/54516/10952/6727/92259/85476/9045/23480/64963/64960/5859/116832/6748/3735/51121/51258/64976/65993/6185/6745/84340/65008/10573/23471	30
ATL_GBP2	R-HSA-201681	TCF dependent signaling in response to WNT	26/449	233/10554	6.35887960392947e-06	5.11253920155929e-05	3.38024652629935e-05	5698/5721/5689/9978/5696/9101/3017/5715/8345/85236/5686/8347/83999/5519/5711/8970/5718/5525/7514/8339/5695/5684/5688/5690/5705/10213	26
ATL_GBP2	R-HSA-4086400	PCP/CE pathway	15/449	92/10554	6.89197304066235e-06	5.48628348979458e-05	3.62735423192755e-05	5698/5721/5689/5696/5715/5686/5880/5711/5718/5695/5684/5688/5690/5705/10213	15
ATL_GBP2	R-HSA-168325	Viral Messenger RNA Synthesis	10/449	42/10554	7.58639640248519e-06	5.97986539960597e-05	3.95369471956143e-05	5437/23165/5439/5435/5436/9972/9688/5441/4928/7175	10
ATL_GBP2	R-HSA-983168	Antigen processing: Ubiquitination & Proteasome degradation	31/449	309/10554	7.67031830221813e-06	5.98731642231396e-05	3.9586210961882e-05	9690/5698/5721/200845/23608/5689/7174/92912/9354/9978/5696/9616/9604/6478/7320/4734/5715/7323/7332/5686/5711/5718/4591/9320/11059/5695/5684/5688/5690/5705/10213	31
ATL_GBP2	R-HSA-5578749	Transcriptional regulation by small RNAs	16/449	105/10554	8.41051428574726e-06	6.50197450552e-05	4.29889647196596e-05	5437/23165/5439/5435/3017/5436/8345/85236/8347/9972/8970/9688/5441/8339/4928/7175	16
ATL_GBP2	R-HSA-69206	G1/S Transition	18/449	131/10554	1.03094063870628e-05	7.89405974780807e-05	5.21929847164582e-05	5698/5721/5689/5696/5928/5715/5686/5519/5711/5718/4175/5695/5925/5684/5688/5690/5705/10213	18
ATL_GBP2	R-HSA-195721	Signaling by WNT	32/449	330/10554	1.10653004727245e-05	8.39292601893441e-05	5.54913280906242e-05	5698/5721/50999/2787/5689/9978/5696/9101/9559/3017/5715/8345/85236/5686/5880/8347/83999/5519/51699/5711/8970/5718/5525/7514/8339/5695/80326/5684/5688/5690/5705/10213	32
ATL_GBP2	R-HSA-9010553	Regulation of expression of SLITs and ROBOs	21/449	171/10554	1.15166216381191e-05	8.65361102527828e-05	5.72148935292686e-05	5698/5721/51065/5689/2935/9978/5696/9045/5715/5686/26019/5711/5718/116832/51121/5695/5684/5688/5690/5705/10213	21
ATL_GBP2	R-HSA-68882	Mitotic Anaphase	23/449	199/10554	1.22524124478315e-05	9.12124037783008e-05	6.03067084420554e-05	5698/5721/5689/5696/81565/5715/7444/5686/5519/5711/5718/5525/7514/4001/5695/8379/4928/5684/5688/5690/5520/5705/10213	23
ATL_GBP2	R-HSA-2555396	Mitotic Metaphase and Anaphase	23/449	200/10554	1.33084134881016e-05	9.81648114168231e-05	6.49034168178786e-05	5698/5721/5689/5696/81565/5715/7444/5686/5519/5711/5718/5525/7514/4001/5695/8379/4928/5684/5688/5690/5520/5705/10213	23
ATL_GBP2	R-HSA-174143	APC/C-mediated degradation of cell cycle proteins	14/449	86/10554	1.41918014450539e-05	0.000102794669926336	6.79645303912017e-05	5698/5721/5689/5696/5715/5686/5711/5718/5695/5684/5688/5690/5705/10213	14
ATL_GBP2	R-HSA-453276	Regulation of mitotic cell cycle	14/449	86/10554	1.41918014450539e-05	0.000102794669926336	6.79645303912017e-05	5698/5721/5689/5696/5715/5686/5711/5718/5695/5684/5688/5690/5705/10213	14
ATL_GBP2	R-HSA-5358351	Signaling by Hedgehog	19/449	147/10554	1.44232176497086e-05	0.000103538098128265	6.84560612133727e-05	5698/5721/5689/9978/5696/25989/5715/5686/5711/8481/5718/51098/5695/5573/5684/5688/5690/5705/10213	19
ATL_GBP2	R-HSA-211000	Gene Silencing by RNA	18/449	135/10554	1.57259890417719e-05	0.00011189110787243	7.39788026650658e-05	143689/5437/23165/5439/5435/57510/3017/5436/8345/85236/8347/9972/8970/9688/5441/8339/4928/7175	18
ATL_GBP2	R-HSA-163200	Respiratory electron transport, ATP synthesis by chemiosmotic coupling, and heat production by uncoupling proteins.	17/449	123/10554	1.6753264917817e-05	0.000118154605209867	7.81200257017321e-05	9997/4716/4708/4701/4709/4694/55967/126328/4712/4717/51103/4714/4697/7386/4713/4731/4711	17
ATL_GBP2	R-HSA-983705	Signaling by the B Cell Receptor (BCR)	16/449	112/10554	1.94382940910434e-05	0.000135899029993034	8.98520687961272e-05	5698/4690/5721/5689/5696/5715/5686/5711/5718/5695/10892/5684/5688/5690/5705/10213	16
ATL_GBP2	R-HSA-167161	HIV Transcription Initiation	10/449	47/10554	2.20532965404591e-05	0.000146535953872141	9.68848608345528e-05	6884/6883/5437/5439/5435/5436/2958/5441/6880/6879	10
ATL_GBP2	R-HSA-167162	RNA Polymerase II HIV Promoter Escape	10/449	47/10554	2.20532965404591e-05	0.000146535953872141	9.68848608345528e-05	6884/6883/5437/5439/5435/5436/2958/5441/6880/6879	10
ATL_GBP2	R-HSA-73776	RNA Polymerase II Promoter Escape	10/449	47/10554	2.20532965404591e-05	0.000146535953872141	9.68848608345528e-05	6884/6883/5437/5439/5435/5436/2958/5441/6880/6879	10
ATL_GBP2	R-HSA-73779	RNA Polymerase II Transcription Pre-Initiation And Promoter Opening	10/449	47/10554	2.20532965404591e-05	0.000146535953872141	9.68848608345528e-05	6884/6883/5437/5439/5435/5436/2958/5441/6880/6879	10
ATL_GBP2	R-HSA-75953	RNA Polymerase II Transcription Initiation	10/449	47/10554	2.20532965404591e-05	0.000146535953872141	9.68848608345528e-05	6884/6883/5437/5439/5435/5436/2958/5441/6880/6879	10
ATL_GBP2	R-HSA-76042	RNA Polymerase II Transcription Initiation And Promoter Clearance	10/449	47/10554	2.20532965404591e-05	0.000146535953872141	9.68848608345528e-05	6884/6883/5437/5439/5435/5436/2958/5441/6880/6879	10
ATL_GBP2	R-HSA-6807070	PTEN Regulation	18/449	140/10554	2.59949867893258e-05	0.000171311224414901	0.000113265473068245	5698/5721/23608/5689/5696/5928/6009/4734/5715/5686/5711/5718/5695/5684/5688/5690/5705/10213	18
ATL_GBP2	R-HSA-9020591	Interleukin-12 signaling	10/449	48/10554	2.68132905223553e-05	0.00017526736243881	0.000115881144319978	5721/4478/9446/3936/3717/6950/4001/3716/5062/6888	10
ATL_GBP2	R-HSA-2262752	Cellular responses to stress	37/449	426/10554	2.7573102004109e-05	0.000178780435575029	0.000118203875314729	5698/5721/5689/9978/5696/23165/5928/2876/23043/10111/3017/50488/5715/7323/25994/8345/85236/5686/7295/8347/9972/5711/8970/9688/5718/5052/8339/4001/5695/5925/4928/5684/5688/5690/7175/5705/10213	37
ATL_GBP2	R-HSA-68875	Mitotic Prophase	18/449	141/10554	2.86521917915285e-05	0.000184290897603111	0.000121847215618711	23165/5861/6418/3017/7444/8345/85236/8347/5519/84930/9972/8970/9688/8339/4001/5925/4928/7175	18
ATL_GBP2	R-HSA-5621481	C-type lectin receptors (CLRs)	18/449	142/10554	3.15486294538258e-05	0.000201310302229174	0.000133099898698263	5698/5721/5689/5696/5715/3385/5686/5711/5718/29108/5695/10892/5062/5684/5688/5690/5705/10213	18
ATL_GBP2	R-HSA-69239	Synthesis of DNA	16/449	119/10554	4.17992541096763e-05	0.000264618900032911	0.000174957507877219	5698/5721/5689/9978/5696/5715/5686/5711/5718/4175/5695/5684/5688/5690/5705/10213	16
ATL_GBP2	R-HSA-1428517	The citric acid (TCA) cycle and respiratory electron transport	20/449	174/10554	4.88268170494438e-05	0.000306693444591819	0.000202775843831983	9997/4716/4708/4701/3418/4709/4694/55967/126328/4712/4717/51103/4714/4697/7386/4713/4731/7416/3029/4711	20
ATL_GBP2	R-HSA-8878159	Transcriptional regulation by RUNX3	14/449	96/10554	5.07204489538134e-05	0.000316118146967953	0.000209007153991642	5698/5721/5689/5696/5715/5686/5711/5718/5695/5684/5688/5690/5705/10213	14
ATL_GBP2	R-HSA-376176	Signaling by ROBO receptors	23/449	218/10554	5.3118838689937e-05	0.000328519586974687	0.000217206587355613	5698/4690/5721/51065/5689/2935/9978/5696/9045/5715/5686/26019/5711/5718/116832/51121/5695/5062/5684/5688/5690/5705/10213	23
ATL_GBP2	R-HSA-5663202	Diseases of signal transduction	33/449	378/10554	6.82364840602374e-05	0.000418794909804816	0.000276893728006588	5698/5721/5689/5437/9978/5696/8826/5439/5291/5435/7750/3932/56829/5436/5715/3717/5686/5880/83999/5519/5711/5718/5906/5441/5525/57534/8805/5695/5684/5688/5690/5705/10213	33
ATL_GBP2	R-HSA-8878171	Transcriptional regulation by RUNX1	24/449	239/10554	8.10213965002235e-05	0.000493493960501361	0.000326282338378093	5698/5721/200845/5689/5696/122809/3017/5715/8345/85236/5686/8347/5711/8970/5718/8339/5695/5684/5688/5690/5705/10213/6605/6688	24
ATL_GBP2	R-HSA-69306	DNA Replication	16/449	127/10554	9.28407736689715e-05	0.00056123294759288	0.0003710691784949	5698/5721/5689/9978/5696/5715/5686/5711/5718/4175/5695/5684/5688/5690/5705/10213	16
ATL_GBP2	R-HSA-109581	Apoptosis	19/449	169/10554	0.000101363013114969	0.000608178078689815	0.000402107789654827	5698/5721/8743/5689/6093/5696/5715/5686/5711/5718/7186/4001/5695/5062/5684/5688/5690/5705/10213	19
ATL_GBP2	R-HSA-382556	ABC-family proteins mediated transport	14/449	103/10554	0.000111139252910916	0.000661895995113899	0.000437624348694055	5698/5721/5689/5696/5715/5686/5711/5718/5695/5684/5688/5690/5705/10213	14
ATL_GBP2	R-HSA-5619115	Disorders of transmembrane transporters	17/449	144/10554	0.000128011188114754	0.000752910289682455	0.000497800073696831	5698/5721/5689/5696/9197/285195/5715/5686/5711/5718/5695/5684/5688/5690/7175/5705/10213	17
ATL_GBP2	R-HSA-5357801	Programmed Cell Death	19/449	172/10554	0.000128294415032956	0.000752910289682455	0.000497800073696831	5698/5721/8743/5689/6093/5696/5715/5686/5711/5718/7186/4001/5695/5062/5684/5688/5690/5705/10213	19
ATL_GBP2	R-HSA-2467813	Separation of Sister Chromatids	20/449	188/10554	0.00014449872340291	0.000839173112565019	0.000554834278404471	5698/5721/5689/5696/81565/5715/5686/5519/5711/5718/5525/7514/5695/8379/4928/5684/5688/5690/5705/10213	20
ATL_GBP2	R-HSA-5368287	Mitochondrial translation	13/449	93/10554	0.000145679661776661	0.000839173112565019	0.000554834278404471	51642/6183/54516/92259/85476/64963/64960/51258/64976/65993/84340/65008/10573	13
ATL_GBP2	R-HSA-447115	Interleukin-12 family signaling	10/449	58/10554	0.000146124671342167	0.000839173112565019	0.000554834278404471	5721/4478/9446/3936/3717/6950/4001/3716/5062/6888	10
ATL_GBP2	R-HSA-449147	Signaling by Interleukins	37/449	462/10554	0.000151549363816735	0.000864153819210317	0.00057135071838336	4615/5698/11213/29110/5721/5689/3560/4478/9446/10392/9978/1326/5696/5291/3932/3936/5715/3717/5686/5519/5771/5711/5718/6950/4001/6095/9655/5695/3716/4170/5062/5684/5688/5690/6888/5705/10213	37
ATL_GBP2	R-HSA-69242	S Phase	18/449	161/10554	0.000164843966253511	0.00093334189343537	0.000617095648317442	5698/5721/5689/9978/5696/5928/5715/5686/5711/5718/4175/5695/5925/5684/5688/5690/5705/10213	18
ATL_GBP2	R-HSA-157118	Signaling by NOTCH	23/449	235/10554	0.000167188059608758	0.000939994405073015	0.000621494075100645	5698/5721/5689/9978/5696/3017/5715/8345/85236/5686/10959/8347/5711/8970/5718/57534/8339/5695/5684/5688/5690/5705/10213	23
ATL_GBP2	R-HSA-8950505	Gene and protein expression by JAK-STAT signaling after Interleukin-12 stimulation	8/449	39/10554	0.000193631237538741	0.00108110774292464	0.000714793676586726	5721/4478/9446/3936/6950/4001/5062/6888	8
ATL_GBP2	R-HSA-167172	Transcription of the HIV genome	11/449	73/10554	0.000239254931683771	0.00132662734533622	0.000877123343014915	6884/6883/5437/5439/5435/5436/2958/5441/6827/6880/6879	11
ATL_GBP2	R-HSA-1257604	PIP3 activates AKT signaling	24/449	260/10554	0.000295005220642843	0.0016182736072751	0.00106995047351915	4615/5698/5721/23608/5689/5696/5928/5291/3932/6009/4734/5715/5686/5880/5519/5711/5718/5525/5695/5684/5688/5690/5705/10213	24
ATL_GBP2	R-HSA-5419276	Mitochondrial translation termination	12/449	87/10554	0.000295878383419701	0.0016182736072751	0.00106995047351915	51642/6183/54516/92259/64963/64960/51258/64976/65993/84340/65008/10573	12
ATL_GBP2	R-HSA-167242	Abortive elongation of HIV-1 transcript in the absence of Tat	6/449	23/10554	0.000311914401101362	0.00169445390868578	0.0011203184392332	5437/5439/5435/5436/5441/6827	6
ATL_GBP2	R-HSA-5673001	RAF/MAP kinase cascade	23/449	248/10554	0.000367052349748546	0.0019806046254888	0.00130951209200294	5698/5721/5689/3560/9978/5696/8826/5715/3717/5686/5519/5711/5718/5906/5525/27040/5695/3716/5684/5688/5690/5705/10213	23
ATL_GBP2	R-HSA-203927	MicroRNA (miRNA) biogenesis	6/449	24/10554	0.000401103495730178	0.00214991473711376	0.00142145449364028	5437/5439/5435/57510/5436/5441	6
ATL_GBP2	R-HSA-3858494	Beta-catenin independent WNT signaling	16/449	145/10554	0.000435778862219677	0.00232030599486504	0.00153411171433208	5698/5721/2787/5689/5696/5715/5686/5880/5711/5718/5695/5684/5688/5690/5705/10213	16
ATL_GBP2	R-HSA-936440	Negative regulators of DDX58/IFIH1 signaling	7/449	34/10554	0.000476624660378035	0.0025210935983154	0.00166686602140518	29110/54941/8887/84282/7323/9636/9641	7
ATL_GBP2	R-HSA-5684996	MAPK1/MAPK3 signaling	23/449	254/10554	0.000515289747831357	0.00270779710625105	0.00179030837739825	5698/5721/5689/3560/9978/5696/8826/5715/3717/5686/5519/5711/5718/5906/5525/27040/5695/3716/5684/5688/5690/5705/10213	23
ATL_GBP2	R-HSA-5693571	Nonhomologous End-Joining (NHEJ)	10/449	69/10554	0.000627162556811135	0.00327427724465034	0.00216484682973085	22976/10111/3017/3981/8345/85236/8347/8970/8339/7158	10
ATL_GBP2	R-HSA-5617472	Activation of anterior HOX genes in hindbrain development during early embryogenesis	14/449	122/10554	0.000661733243344374	0.00341047133108254	0.00225489398035701	5437/5439/5928/5435/22976/63925/3017/5436/8345/85236/8347/8970/5441/8339	14
ATL_GBP2	R-HSA-5619507	Activation of HOX genes during differentiation	14/449	122/10554	0.000661733243344374	0.00341047133108254	0.00225489398035701	5437/5439/5928/5435/22976/63925/3017/5436/8345/85236/8347/8970/5441/8339	14
ATL_GBP2	R-HSA-5683057	MAPK family signaling cascades	25/449	293/10554	0.000722465382474077	0.00367634283233644	0.00243067966788414	5698/5721/5689/3560/9978/5696/8826/5715/3717/5686/5519/5711/5718/5906/5525/7514/27040/5695/3716/5062/5684/5688/5690/5705/10213	25
ATL_GBP2	R-HSA-9006925	Intracellular signaling by second messengers	25/449	293/10554	0.000722465382474077	0.00367634283233644	0.00243067966788414	4615/5698/5721/23608/5689/5696/5928/5291/3932/6009/4734/5715/5686/5880/5519/5711/5718/5525/5695/5573/5684/5688/5690/5705/10213	25
ATL_GBP2	R-HSA-674695	RNA Polymerase II Pre-transcription Events	11/449	84/10554	0.000820678674984835	0.00414984688482898	0.00274374532186257	6884/6883/5437/5439/5435/5436/2958/5441/6827/6880/6879	11
ATL_GBP2	R-HSA-168254	Influenza Infection	16/449	154/10554	0.000847784650410569	0.00426011786831311	0.00281665295037722	51065/5437/23165/5439/5435/9045/5436/9636/9972/9688/116832/5441/51121/7514/4928/7175	16
ATL_GBP2	R-HSA-1799339	SRP-dependent cotranslational protein targeting to membrane	13/449	112/10554	0.000916630709237142	0.00457746018774324	0.00302646948783757	51065/60559/9789/10952/6727/9045/23480/116832/6748/51121/6185/6745/23471	13
ATL_GBP2	R-HSA-73894	DNA Repair	26/449	316/10554	0.000976353169580909	0.00484560461940155	0.00320375796386198	5437/9978/4350/5439/5435/22976/10111/7320/3017/3981/5436/5932/8345/85236/8347/9636/5980/8970/5441/4292/8339/56852/8467/7158/23583/6613	26
ATL_GBP2	R-HSA-8951664	Neddylation	21/449	234/10554	0.00100004499390018	0.00493273727052606	0.00326136727103386	5698/5721/200845/5689/9978/5696/9616/4738/7347/5715/7323/5686/5711/5718/9655/5695/5684/5688/5690/5705/10213	21
ATL_GBP2	R-HSA-6807505	RNA polymerase II transcribes snRNA genes	10/449	74/10554	0.00109659449780941	0.00535524220545165	0.00354071394835439	6619/6884/5437/5439/5435/5436/2958/5441/6827/6880	10
ATL_GBP2	R-HSA-5389840	Mitochondrial translation elongation	11/449	87/10554	0.00110380872482436	0.00535524220545165	0.00354071394835439	51642/6183/92259/85476/64963/64960/51258/64976/65993/65008/10573	11
ATL_GBP2	R-HSA-168255	Influenza Life Cycle	15/449	143/10554	0.00110568433595146	0.00535524220545165	0.00354071394835439	51065/5437/23165/5439/5435/9045/5436/9972/9688/116832/5441/51121/7514/4928/7175	15
ATL_GBP2	R-HSA-15869	Metabolism of nucleotides	12/449	101/10554	0.00116263394082611	0.00559735142768977	0.00370078878107271	11164/4831/2987/3251/2876/30833/4830/50484/7295/4521/4832/7084	12
ATL_GBP2	R-HSA-5601884	PIWI-interacting RNA (piRNA) biogenesis	6/449	29/10554	0.00118179883181343	0.00565575155224998	0.00373940106557507	143689/5437/5439/5435/5436/5441	6
ATL_GBP2	R-HSA-168333	NEP/NS2 Interacts with the Cellular Export Machinery	6/449	30/10554	0.00142500031290051	0.00673941324454126	0.00445588333136074	23165/9972/9688/7514/4928/7175	6
ATL_GBP2	R-HSA-499943	Interconversion of nucleotide di- and triphosphates	6/449	30/10554	0.00142500031290051	0.00673941324454126	0.00445588333136074	4831/2987/4830/50484/7295/4832	6
ATL_GBP2	R-HSA-72165	mRNA Splicing - Minor Pathway	8/449	52/10554	0.00145986925647548	0.00683859944488724	0.00452146205769581	5437/5439/5435/10907/5436/55954/5441/6634	8
ATL_GBP2	R-HSA-70326	Glucose metabolism	11/449	90/10554	0.00146298396084652	0.00683859944488724	0.00452146205769581	23165/5313/5519/9972/5106/9688/8604/7167/4928/7175/5214	11
ATL_GBP2	R-HSA-168273	Influenza Viral RNA Transcription and Replication	14/449	133/10554	0.00154892383217224	0.00719846682697386	0.00475939479919062	51065/5437/23165/5439/5435/9045/5436/9972/9688/116832/5441/51121/4928/7175	14
ATL_GBP2	R-HSA-6807004	Negative regulation of MET activity	5/449	21/10554	0.00157464498903888	0.00727594581142102	0.00481062141236923	5795/9101/5771/8027/10254	5
ATL_GBP2	R-HSA-5250924	B-WICH complex positively regulates rRNA expression	11/449	91/10554	0.00160207851890847	0.00736040645258521	0.00486646407247386	5437/5435/3017/8345/85236/8347/9014/8970/5441/8339/8467	11
ATL_GBP2	R-HSA-168928	DDX58/IFIH1-mediated induction of interferon-alpha/beta	10/449	78/10554	0.00165134552636539	0.00754364660907825	0.00498761657185718	29110/54941/8887/84282/7323/9636/4214/7186/9641/10010	10
ATL_GBP2	R-HSA-5250913	Positive epigenetic regulation of rRNA expression	12/449	106/10554	0.0017730331645983	0.00805377776461601	0.0053248988886241	5437/5928/5435/3017/8345/85236/8347/9014/8970/5441/8339/8467	12
ATL_GBP2	R-HSA-168274	Export of Viral Ribonucleoproteins from Nucleus	6/449	32/10554	0.00202384298248543	0.00914140313437239	0.00604400181049759	23165/9972/9688/7514/4928/7175	6
ATL_GBP2	R-HSA-9007101	Rab regulation of trafficking	13/449	124/10554	0.00233477267118485	0.010484176246419	0.00693180021529404	10133/26088/51552/5861/51399/6399/117177/201475/374403/9363/4218/23682/27342	13
ATL_GBP2	R-HSA-113418	Formation of the Early Elongation Complex	6/449	33/10554	0.00238632369787895	0.010484176246419	0.00693180021529404	5437/5439/5435/5436/5441/6827	6
ATL_GBP2	R-HSA-165054	Rev-mediated nuclear export of HIV RNA	6/449	33/10554	0.00238632369787895	0.010484176246419	0.00693180021529404	23165/9972/9688/7514/4928/7175	6
ATL_GBP2	R-HSA-167158	Formation of the HIV-1 Early Elongation Complex	6/449	33/10554	0.00238632369787895	0.010484176246419	0.00693180021529404	5437/5439/5435/5436/5441/6827	6
ATL_GBP2	R-HSA-4085377	SUMOylation of SUMOylation proteins	6/449	33/10554	0.00238632369787895	0.010484176246419	0.00693180021529404	23165/9972/9688/4928/7175/6613	6
ATL_GBP2	R-HSA-73980	RNA Polymerase III Transcription Termination	5/449	23/10554	0.00242734312978624	0.0106064341105877	0.00701263318387902	5437/5435/51728/5441/6741	5
ATL_GBP2	R-HSA-70171	Glycolysis	9/449	70/10554	0.00273039688713611	0.0118661572824726	0.00784552163871256	23165/5313/5519/9972/9688/7167/4928/7175/5214	9
ATL_GBP2	R-HSA-167238	Pausing and recovery of Tat-mediated HIV elongation	6/449	34/10554	0.00279554492020057	0.0120193482130549	0.00794680655615699	5437/5439/5435/5436/5441/6827	6
ATL_GBP2	R-HSA-167243	Tat-mediated HIV elongation arrest and recovery	6/449	34/10554	0.00279554492020057	0.0120193482130549	0.00794680655615699	5437/5439/5435/5436/5441/6827	6
ATL_GBP2	R-HSA-177243	Interactions of Rev with host cellular proteins	6/449	35/10554	0.00325511800512712	0.0139208238091607	0.00920400107832697	23165/9972/9688/7514/4928/7175	6
ATL_GBP2	R-HSA-5368286	Mitochondrial translation initiation	10/449	87/10554	0.0037405589343744	0.0158640828760217	0.0104888214878122	51642/6183/92259/64963/64960/51258/64976/65993/65008/10573	10
ATL_GBP2	R-HSA-167287	HIV elongation arrest and recovery	6/449	36/10554	0.00376870625537332	0.0158640828760217	0.0104888214878122	5437/5439/5435/5436/5441/6827	6
ATL_GBP2	R-HSA-167290	Pausing and recovery of HIV elongation	6/449	36/10554	0.00376870625537332	0.0158640828760217	0.0104888214878122	5437/5439/5435/5436/5441/6827	6
ATL_GBP2	R-HSA-6803529	FGFR2 alternative splicing	5/449	26/10554	0.00427230651781887	0.0178902835433665	0.0118284802165489	5437/5439/5435/5436/5441	5
ATL_GBP2	R-HSA-73777	RNA Polymerase I Chain Elongation	10/449	90/10554	0.00477844057943474	0.0198187568893481	0.0131035247828238	5437/5435/3017/8345/85236/8347/9014/8970/5441/8339	10
ATL_GBP2	R-HSA-5693565	Recruitment and ATM-mediated phosphorylation of repair and signaling proteins at DNA double strand breaks	9/449	76/10554	0.00478213785638498	0.0198187568893481	0.0131035247828238	10111/3017/8345/85236/8347/8970/8339/8467/7158	9
ATL_GBP2	R-HSA-167160	RNA Pol II CTD phosphorylation and interaction with CE during HIV infection	5/449	27/10554	0.00506339701347018	0.0207702612185205	0.0137326288496372	5437/5439/5435/5436/5441	5
ATL_GBP2	R-HSA-77075	RNA Pol II CTD phosphorylation and interaction with CE	5/449	27/10554	0.00506339701347018	0.0207702612185205	0.0137326288496372	5437/5439/5435/5436/5441	5
ATL_GBP2	R-HSA-5693606	DNA Double Strand Break Response	9/449	77/10554	0.0052171967184016	0.0212925185867761	0.0140779286283345	10111/3017/8345/85236/8347/8970/8339/8467/7158	9
ATL_GBP2	R-HSA-427413	NoRC negatively regulates rRNA expression	11/449	106/10554	0.00533043266560719	0.0216447871876171	0.0143108373000087	5437/5435/3017/8345/85236/8347/9014/8970/5441/8339/8467	11
ATL_GBP2	R-HSA-2980766	Nuclear Envelope Breakdown	7/449	51/10554	0.00550951272920271	0.0221539108208821	0.0146474534754457	23165/7444/9972/9688/4001/4928/7175	7
ATL_GBP2	R-HSA-8873719	RAB geranylgeranylation	8/449	64/10554	0.00551092308977167	0.0221539108208821	0.0146474534754457	51552/5861/84932/53917/201475/9363/4218/23682	8
ATL_GBP2	R-HSA-168276	NS1 Mediated Effects on Host Pathways	6/449	39/10554	0.00567068018836281	0.0226827207534512	0.0149970855989695	23165/9636/9972/9688/4928/7175	6
ATL_GBP2	R-HSA-76071	RNA Polymerase III Transcription Initiation From Type 3 Promoter	5/449	28/10554	0.0059528996490392	0.0236937193951857	0.0156655253922084	6619/5437/5435/51728/5441	5
ATL_GBP2	R-HSA-196849	Metabolism of water-soluble vitamins and cofactors	12/449	123/10554	0.00606452064677296	0.0240190866995343	0.0158806477916533	27010/55191/79668/9446/55312/55788/5095/51248/23475/4594/4522/65220	12
ATL_GBP2	R-HSA-5250941	Negative epigenetic regulation of rRNA expression	11/449	109/10554	0.00656946709221727	0.0257651294738668	0.0170350751300114	5437/5435/3017/8345/85236/8347/9014/8970/5441/8339/8467	11
ATL_GBP2	R-HSA-73854	RNA Polymerase I Promoter Clearance	11/449	109/10554	0.00656946709221727	0.0257651294738668	0.0170350751300114	5437/5928/5435/3017/8345/85236/8347/9014/8970/5441/8339	11
ATL_GBP2	R-HSA-2559586	DNA Damage/Telomere Stress Induced Senescence	9/449	80/10554	0.00670804402537726	0.0261809096912782	0.017309975640345	10111/3017/8345/85236/8347/8970/8339/4001/5925	9
ATL_GBP2	R-HSA-72086	mRNA Capping	5/449	29/10554	0.00694687898596124	0.0268523591572733	0.0177539164367937	5437/5439/5435/5436/5441	5
ATL_GBP2	R-HSA-933541	TRAF6 mediated IRF7 activation	5/449	29/10554	0.00694687898596124	0.0268523591572733	0.0177539164367937	29110/84282/7186/9641/10010	5
ATL_GBP2	R-HSA-168253	Host Interactions with Influenza Factors	6/449	41/10554	0.00727696379860019	0.0277283359908747	0.0183330841521232	23165/9636/9972/9688/4928/7175	6
ATL_GBP2	R-HSA-74158	RNA Polymerase III Transcription	6/449	41/10554	0.00727696379860019	0.0277283359908747	0.0183330841521232	6619/5437/5435/51728/5441/6741	6
ATL_GBP2	R-HSA-749476	RNA Polymerase III Abortive And Retractive Initiation	6/449	41/10554	0.00727696379860019	0.0277283359908747	0.0183330841521232	6619/5437/5435/51728/5441/6741	6
ATL_GBP2	R-HSA-9609507	Protein localization	12/449	127/10554	0.00778899253322919	0.0295393867769635	0.0195304926975211	3416/54469/373156/6342/7323/10531/6901/5194/8604/4714/4358/7416	12
ATL_GBP2	R-HSA-204005	COPII-mediated vesicle transport	8/449	68/10554	0.00794479334012117	0.0299685592376898	0.0198142477285066	5861/10484/10427/51399/6399/23256/9117/10959	8
ATL_GBP2	R-HSA-73864	RNA Polymerase I Transcription	11/449	112/10554	0.00802363983419425	0.0299685592376898	0.0198142477285066	5437/5928/5435/3017/8345/85236/8347/9014/8970/5441/8339	11
ATL_GBP2	R-HSA-168271	Transport of Ribonucleoproteins into the Host Nucleus	5/449	30/10554	0.00805125472057337	0.0299685592376898	0.0198142477285066	23165/9972/9688/4928/7175	5
ATL_GBP2	R-HSA-170822	Regulation of Glucokinase by Glucokinase Regulatory Protein	5/449	30/10554	0.00805125472057337	0.0299685592376898	0.0198142477285066	23165/9972/9688/4928/7175	5
ATL_GBP2	R-HSA-5693607	Processing of DNA double-strand break ends	10/449	98/10554	0.00866832132230274	0.0321167296918498	0.0212345489583453	10111/3017/5932/8345/85236/8347/8970/8339/7158/6613	10
ATL_GBP2	R-HSA-5627117	RHO GTPases Activate ROCKs	4/449	20/10554	0.00910157481904865	0.0334140007055485	0.0220922628388348	6093/4659/5500/4637	4
ATL_GBP2	R-HSA-622312	Inflammasomes	4/449	20/10554	0.00910157481904865	0.0334140007055485	0.0220922628388348	24145/7295/22861/29108	4
ATL_GBP2	R-HSA-6784531	tRNA processing in the nucleus	7/449	56/10554	0.00920626199616465	0.0336447029314381	0.0222447957323596	23165/339487/10775/9972/9688/4928/7175	7
ATL_GBP2	R-HSA-1169408	ISG15 antiviral mechanism	8/449	71/10554	0.0102430300531648	0.0371855410233023	0.0245858840230003	23165/4734/9636/9972/9688/3716/4928/7175	8
ATL_GBP2	R-HSA-4615885	SUMOylation of DNA replication proteins	6/449	44/10554	0.0102676493870312	0.0371855410233023	0.0245858840230003	23165/9972/9688/4928/7175/6613	6
ATL_GBP2	R-HSA-180746	Nuclear import of Rev protein	5/449	32/10554	0.0106139828189056	0.0378801672406061	0.0250451485421656	23165/9972/9688/4928/7175	5
ATL_GBP2	R-HSA-180910	Vpr-mediated nuclear import of PICs	5/449	32/10554	0.0106139828189056	0.0378801672406061	0.0250451485421656	23165/9972/9688/4928/7175	5
ATL_GBP2	R-HSA-2173789	TGF-beta receptor signaling activates SMADs	5/449	32/10554	0.0106139828189056	0.0378801672406061	0.0250451485421656	5499/5500/51377/4738/7514	5
ATL_GBP2	R-HSA-912446	Meiotic recombination	9/449	86/10554	0.0106479077069365	0.0378801672406061	0.0250451485421656	10111/3017/5932/8345/85236/8347/8970/4292/8339	9
ATL_GBP2	R-HSA-9018519	Estrogen-dependent gene expression	13/449	150/10554	0.0115426441456829	0.0408823167098195	0.02703007323705	200845/5437/5439/5435/3017/5436/8345/85236/2958/8347/8970/5441/8339	13
ATL_GBP2	R-HSA-1500620	Meiosis	11/449	118/10554	0.011672043098403	0.0411593098733158	0.0272132122100347	10111/3017/5932/8345/85236/8347/8970/4292/10388/8339/4001	11
ATL_GBP2	R-HSA-159227	Transport of the SLBP independent Mature mRNA	5/449	33/10554	0.0120832076619461	0.0422386911313246	0.0279268643903102	23165/9972/9688/4928/7175	5
ATL_GBP2	R-HSA-1839126	FGFR2 mutant receptor activation	5/449	33/10554	0.0120832076619461	0.0422386911313246	0.0279268643903102	5437/5439/5435/5436/5441	5
ATL_GBP2	R-HSA-167169	HIV Transcription Elongation	6/449	46/10554	0.0126906603056136	0.0434182590881418	0.0287067567943331	5437/5439/5435/5436/5441/6827	6
ATL_GBP2	R-HSA-167200	Formation of HIV-1 elongation complex containing HIV-1 Tat	6/449	46/10554	0.0126906603056136	0.0434182590881418	0.0287067567943331	5437/5439/5435/5436/5441/6827	6
ATL_GBP2	R-HSA-167246	Tat-mediated elongation of the HIV-1 transcript	6/449	46/10554	0.0126906603056136	0.0434182590881418	0.0287067567943331	5437/5439/5435/5436/5441/6827	6
ATL_GBP2	R-HSA-4570464	SUMOylation of RNA binding proteins	6/449	46/10554	0.0126906603056136	0.0434182590881418	0.0287067567943331	23165/9972/9688/4928/7175/6613	6
ATL_GBP2	R-HSA-8854214	TBC/RABGAPs	6/449	46/10554	0.0126906603056136	0.0434182590881418	0.0287067567943331	10133/26088/374403/9363/4218/27342	6
ATL_GBP2	R-HSA-2299718	Condensation of Prophase Chromosomes	8/449	74/10554	0.0130010150736985	0.0439193954590487	0.0290380920487295	6418/3017/8345/85236/8347/8970/8339/5925	8
ATL_GBP2	R-HSA-606279	Deposition of new CENPA-containing nucleosomes at the centromere	8/449	74/10554	0.0130010150736985	0.0439193954590487	0.0290380920487295	5928/3017/8345/85236/8347/8970/8339/8467	8
ATL_GBP2	R-HSA-774815	Nucleosome assembly	8/449	74/10554	0.0130010150736985	0.0439193954590487	0.0290380920487295	5928/3017/8345/85236/8347/8970/8339/8467	8
ATL_GBP2	R-HSA-159230	Transport of the SLBP Dependant Mature mRNA	5/449	34/10554	0.013684528824316	0.0458431715614586	0.0303100309485947	23165/9972/9688/4928/7175	5
ATL_GBP2	R-HSA-3301854	Nuclear Pore Complex (NPC) Disassembly	5/449	34/10554	0.013684528824316	0.0458431715614586	0.0303100309485947	23165/9972/9688/4928/7175	5
ATL_GBP2	R-HSA-8876198	RAB GEFs exchange GTP for GDP on RABs	9/449	90/10554	0.0141043251477139	0.0470534332728713	0.031110217076198	51552/5861/51399/6399/117177/201475/4218/23682/27342	9
ATL_GBP2	R-HSA-72306	tRNA processing	10/449	106/10554	0.0146248816751006	0.0483884973941598	0.0319929185441879	23165/339487/63892/10775/9972/9688/83480/54517/4928/7175	10
ATL_GBP2	R-HSA-977225	Amyloid fiber formation	10/449	106/10554	0.0146248816751006	0.0483884973941598	0.0319929185441879	26088/6478/3017/8345/85236/8347/8970/6653/8339/4240	10
ATL_GBP2	R-HSA-3108214	SUMOylation of DNA damage response and repair proteins	8/449	76/10554	0.0151189785734144	0.0498182736599392	0.0329382406366448	23165/9972/197370/9688/6672/4928/7175/6613	8
