# Supplementary material for: Meta-Analysis of HTLV-1-Infected Patients Identifies CD40LG and GBP2 as Markers of ATLL and HAM/TSP Clinical Status: Two Genes Beat as One
Source: Front Genet. 2019 Nov 8;10:1056. doi: 10.3389/fgene.2019.01056 (PMC6857459; doi:10.3389/fgene.2019.01056)
Supplement: Table S2 — Correlations observed between CD40LG and GBP2 in the HAM/TSP group. [file DataSheet_2.csv]

Cluster	ID	Description	GeneRatio	BgRatio	pvalue	p.adjust	qvalue	geneID	Count
HAM_CD40LG	R-HSA-6798695	Neutrophil degranulation	34/132	479/10554	4.47449528785024e-17	2.12985975701671e-14	1.85573804569789e-14	5594/5023/11031/5724/338339/5329/121260/965/57153/6402/4033/10970/5611/116844/2212/8972/6515/54918/7077/3920/6283/25801/978/158747/6386/64386/25797/23593/4318/6282/3482/8993/4311/1604	34
HAM_CD40LG	R-HSA-449147	Signaling by Interleukins	21/132	462/10554	2.5277983643453e-07	6.01616010714181e-05	5.24185555553709e-05	5594/6648/5724/6416/1052/3557/4170/2353/57162/3597/8660/3055/6283/7850/1441/5595/4318/57161/3588/6888/9846	21
HAM_CD40LG	R-HSA-975138	TRAF6 mediated induction of NFkB and MAP kinases upon TLR7/8 or 9 activation	8/132	93/10554	2.02048901542075e-05	0.00141043912921419	0.00122890981183191	5594/6416/7099/2353/57162/6283/5595/57161	8
HAM_CD40LG	R-HSA-168181	Toll Like Receptor 7/8 (TLR7/8) Cascade	8/132	94/10554	2.1854752414833e-05	0.00141043912921419	0.00122890981183191	5594/6416/7099/2353/57162/6283/5595/57161	8
HAM_CD40LG	R-HSA-975155	MyD88 dependent cascade initiated on endosome	8/132	94/10554	2.1854752414833e-05	0.00141043912921419	0.00122890981183191	5594/6416/7099/2353/57162/6283/5595/57161	8
HAM_CD40LG	R-HSA-166058	MyD88:MAL(TIRAP) cascade initiated on plasma membrane	8/132	95/10554	2.36162299368958e-05	0.00141043912921419	0.00122890981183191	5594/6416/7099/2353/57162/6283/5595/57161	8
HAM_CD40LG	R-HSA-168188	Toll Like Receptor TLR6:TLR2 Cascade	8/132	95/10554	2.36162299368958e-05	0.00141043912921419	0.00122890981183191	5594/6416/7099/2353/57162/6283/5595/57161	8
HAM_CD40LG	R-HSA-168138	Toll Like Receptor 9 (TLR9) Cascade	8/132	98/10554	2.96310741431552e-05	0.00141043912921419	0.00122890981183191	5594/6416/7099/2353/57162/6283/5595/57161	8
HAM_CD40LG	R-HSA-168179	Toll Like Receptor TLR1:TLR2 Cascade	8/132	98/10554	2.96310741431552e-05	0.00141043912921419	0.00122890981183191	5594/6416/7099/2353/57162/6283/5595/57161	8
HAM_CD40LG	R-HSA-181438	Toll Like Receptor 2 (TLR2) Cascade	8/132	98/10554	2.96310741431552e-05	0.00141043912921419	0.00122890981183191	5594/6416/7099/2353/57162/6283/5595/57161	8
HAM_CD40LG	R-HSA-166016	Toll Like Receptor 4 (TLR4) Cascade	9/132	130/10554	3.4993941280877e-05	0.00151428327724522	0.00131938879087709	5594/6416/7099/5336/2353/57162/6283/5595/57161	9
HAM_CD40LG	R-HSA-2871796	FCERI mediated MAPK activation	5/132	32/10554	4.35529847159183e-05	0.00172760172706476	0.00150525227877823	5594/6416/5336/2353/5595	5
HAM_CD40LG	R-HSA-168142	Toll Like Receptor 10 (TLR10) Cascade	7/132	85/10554	8.95769311908293e-05	0.00284257461645565	0.002476723571171	5594/6416/2353/57162/6283/5595/57161	7
HAM_CD40LG	R-HSA-168176	Toll Like Receptor 5 (TLR5) Cascade	7/132	85/10554	8.95769311908293e-05	0.00284257461645565	0.002476723571171	5594/6416/2353/57162/6283/5595/57161	7
HAM_CD40LG	R-HSA-975871	MyD88 cascade initiated on plasma membrane	7/132	85/10554	8.95769311908293e-05	0.00284257461645565	0.002476723571171	5594/6416/2353/57162/6283/5595/57161	7
HAM_CD40LG	R-HSA-168898	Toll-like Receptor Cascades	9/132	155/10554	0.000137300048373185	0.00408467643910226	0.00355896178019967	5594/6416/7099/5336/2353/57162/6283/5595/57161	9
HAM_CD40LG	R-HSA-2454202	Fc epsilon receptor (FCERI) signaling	8/132	134/10554	0.000269467737641739	0.00754509665396869	0.00657401167992849	5594/5530/6416/5336/2353/5595/7462/9846	8
HAM_CD40LG	R-HSA-2029480	Fcgamma receptor (FCGR) dependent phagocytosis	6/132	86/10554	0.00070835743738344	0.0187321188996954	0.0163212181478992	5594/5336/7454/2212/3055/5595	6
HAM_CD40LG	R-HSA-168164	Toll Like Receptor 3 (TLR3) Cascade	6/132	99/10554	0.00147947799444792	0.0353154138973366	0.030770174868533	5594/6416/7099/2353/6283/5595	6
HAM_CD40LG	R-HSA-166166	MyD88-independent TLR4 cascade	6/132	100/10554	0.00155803296605897	0.0353154138973366	0.030770174868533	5594/6416/7099/2353/6283/5595	6
HAM_CD40LG	R-HSA-937061	TRIF(TICAM1)-mediated TLR4 signaling	6/132	100/10554	0.00155803296605897	0.0353154138973366	0.030770174868533	5594/6416/7099/2353/6283/5595	6
HAM_CD40LG	R-HSA-9020702	Interleukin-1 signaling	6/132	103/10554	0.00181284953311999	0.0392234717165961	0.0341752495717356	6416/3557/57162/6283/7850/57161	6
HAM_GBP2	R-HSA-3108232	SUMO E3 ligases SUMOylate target proteins	10/127	181/10554	6.34541491092254e-05	0.0186463573894349	0.0176517971754452	51588/6996/23512/9112/8924/8364/79902/6015/6095/115426	10
HAM_GBP2	R-HSA-2990846	SUMOylation	10/127	187/10554	8.34288921227511e-05	0.0186463573894349	0.0176517971754452	51588/6996/23512/9112/8924/8364/79902/6015/6095/115426	10
HAM_GBP2	R-HSA-72312	rRNA processing	10/127	205/10554	0.000178182767102711	0.026549232298304	0.0251331482018561	84946/9692/51106/23160/10199/10557/387338/84128/55623/6222	10
HAM_GBP2	R-HSA-72306	tRNA processing	7/127	106/10554	0.00028120089846431	0.0314242004033866	0.0297480950480665	9692/51367/10557/1787/79902/84705/80324	7
ATL_CD40LG	R-HSA-5683057	MAPK family signaling cascades	22/281	293/10554	1.13174343338626e-05	0.00579023019919027	0.00423932956220027	80824/5709/7297/8202/25780/5518/6714/2885/84078/5719/5154/8817/5694/1445/3265/8682/5717/5714/1741/5605/5879/115727	22
ATL_CD40LG	R-HSA-5684996	MAPK1/MAPK3 signaling	20/281	254/10554	1.43322529682927e-05	0.00579023019919027	0.00423932956220027	80824/5709/7297/25780/5518/6714/2885/84078/5719/5154/8817/5694/1445/3265/8682/5717/5714/1741/5605/115727	20
ATL_CD40LG	R-HSA-5673001	RAF/MAP kinase cascade	19/281	248/10554	3.44475788300741e-05	0.00686438748373754	0.00502577614103765	80824/5709/25780/5518/6714/2885/84078/5719/5154/8817/5694/1445/3265/8682/5717/5714/1741/5605/115727	19
ATL_CD40LG	R-HSA-453279	Mitotic G1-G1/S phases	14/281	149/10554	4.22633381527603e-05	0.00686438748373754	0.00502577614103765	5422/5709/7083/5518/6714/1876/5719/993/5694/5717/5714/4173/4171/4174	14
ATL_CD40LG	R-HSA-69206	G1/S Transition	13/281	131/10554	4.48808867662644e-05	0.00686438748373754	0.00502577614103765	5422/5709/7083/5518/1876/5719/993/5694/5717/5714/4173/4171/4174	13
ATL_CD40LG	R-HSA-69275	G2/M Transition	16/281	194/10554	6.00957672705119e-05	0.00686438748373754	0.00502577614103765	5709/2033/5518/5719/84617/993/51400/5694/11258/5717/5714/5347/8636/203068/10844/1454	16
ATL_CD40LG	R-HSA-1257604	PIP3 activates AKT signaling	19/281	260/10554	6.55805711527103e-05	0.00686438748373754	0.00502577614103765	5709/54815/1912/5518/6714/2885/5719/5154/3654/8817/5694/55615/5717/57761/5714/1108/1460/5879/64121	19
ATL_CD40LG	R-HSA-453274	Mitotic G2-G2/M phases	16/281	196/10554	6.79642325122529e-05	0.00686438748373754	0.00502577614103765	5709/2033/5518/5719/84617/993/51400/5694/11258/5717/5714/5347/8636/203068/10844/1454	16
ATL_CD40LG	R-HSA-8941858	Regulation of RUNX3 expression and activity	8/281	55/10554	9.3896761176848e-05	0.00773426458338446	0.00566265854072703	5709/2033/6714/5719/5694/5717/5714/864	8
ATL_CD40LG	R-HSA-186763	Downstream signal transduction	6/281	29/10554	9.57210963290156e-05	0.00773426458338446	0.00566265854072703	6714/2885/5154/2889/3265/1399	6
ATL_CD40LG	R-HSA-187687	Signalling to ERKs	6/281	30/10554	0.000117003284050205	0.0085944230465969	0.00629242541973353	6714/2885/2889/3265/9261/1399	6
ATL_CD40LG	R-HSA-69481	G2/M Checkpoints	14/281	168/10554	0.000155396610130228	0.0104633717487687	0.00766078025378842	5709/5982/7156/5719/8339/993/8924/5694/5717/9156/5714/4173/4171/4174	14
ATL_CD40LG	R-HSA-69190	DNA strand elongation	6/281	32/10554	0.000170753825972011	0.010613007029645	0.00777033604828099	5422/5982/2237/4173/4171/4174	6
ATL_CD40LG	R-HSA-389356	CD28 co-stimulation	6/281	33/10554	0.000204086542923885	0.0117787090487499	0.00862380730249801	6714/2885/55615/9020/57761/5879	6
ATL_CD40LG	R-HSA-6806834	Signaling by MET	9/281	79/10554	0.000238065359074426	0.0128237873421424	0.0093889636350756	6714/2885/6692/2889/3914/3265/5879/5867/1399	9
ATL_CD40LG	R-HSA-9006925	Intracellular signaling by second messengers	19/281	293/10554	0.000311447776025925	0.0153030232519535	0.0112041415680014	5709/54815/1912/5518/6714/2885/5719/5154/3654/8817/5694/55615/5717/57761/5714/1108/1460/5879/64121	19
ATL_CD40LG	R-HSA-69239	Synthesis of DNA	11/281	119/10554	0.000323143146411249	0.0153030232519535	0.0112041415680014	5422/5709/5982/5719/5694/2237/5717/5714/4173/4171/4174	11
ATL_CD40LG	R-HSA-5633007	Regulation of TP53 Activity	13/281	160/10554	0.000340908933830647	0.0153030232519535	0.0112041415680014	5982/7159/54815/2033/5518/7156/1616/55615/6749/9156/5564/1108/1460	13
ATL_CD40LG	R-HSA-5621481	C-type lectin receptors (CLRs)	12/281	142/10554	0.000401382520210955	0.0162705042552357	0.011912484876814	5709/4582/2033/6714/5719/5694/5971/3265/3384/9020/5717/5714	12
ATL_CD40LG	R-HSA-69002	DNA Replication Pre-Initiation	9/281	85/10554	0.000414472574632747	0.0162705042552357	0.011912484876814	5422/5709/5719/5694/5717/5714/4173/4171/4174	9
ATL_CD40LG	R-HSA-68867	Assembly of the pre-replicative complex	8/281	68/10554	0.00042287201653459	0.0162705042552357	0.011912484876814	5709/5719/5694/5717/5714/4173/4171/4174	8
ATL_CD40LG	R-HSA-388841	Costimulation by the CD28 family	8/281	70/10554	0.000515849237568736	0.0189457356343427	0.0138711613164416	5518/6714/2885/1445/55615/9020/57761/5879	8
ATL_CD40LG	R-HSA-69306	DNA Replication	11/281	127/10554	0.000565208218939539	0.0191288713387438	0.0140052445184654	5422/5709/5982/5719/5694/2237/5717/5714/4173/4171/4174	11
ATL_CD40LG	R-HSA-68949	Orc1 removal from chromatin	8/281	71/10554	0.000568184297190411	0.0191288713387438	0.0140052445184654	5709/5719/5694/5717/5714/4173/4171/4174	8
ATL_CD40LG	R-HSA-8875878	MET promotes cell motility	6/281	41/10554	0.000693141760576721	0.0224023417018396	0.0164019229239628	6714/2885/2889/3914/5879/1399	6
ATL_CD40LG	R-HSA-186797	Signaling by PDGF	7/281	58/10554	0.000827972765039415	0.0257308459289172	0.0188388944919899	6714/2885/5154/2889/3265/1298/1399	7
ATL_CD40LG	R-HSA-5676590	NIK-->noncanonical NF-kB signaling	7/281	59/10554	0.000918434091300941	0.0274849905841171	0.0201231952947808	5709/5719/5694/5971/9020/5717/5714	7
ATL_CD40LG	R-HSA-8878159	Transcriptional regulation by RUNX3	9/281	96/10554	0.00101220092960934	0.0283219943169505	0.0207360093878663	5709/2033/6714/5719/5694/5717/5714/182/864	9
ATL_CD40LG	R-HSA-5607761	Dectin-1 mediated noncanonical NF-kB signaling	7/281	60/10554	0.00101650722177174	0.0283219943169505	0.0207360093878663	5709/5719/5694/5971/9020/5717/5714	7
ATL_CD40LG	R-HSA-187037	Signaling by NTRK1 (TRKA)	8/281	78/10554	0.00106682854498568	0.0287332488116144	0.0210371102555072	5518/6714/2885/2889/3265/9261/1211/1399	8
ATL_CD40LG	R-HSA-373760	L1CAM interactions	10/281	117/10554	0.00110774034918893	0.0288727161982148	0.0211392216042167	1641/6714/84617/5962/1741/1460/1808/5605/5879/1211	10
ATL_CD40LG	R-HSA-69242	S Phase	12/281	161/10554	0.00122768219324966	0.0308763799081894	0.022606208322567	5422/5709/5982/5719/993/5694/2237/5717/5714/4173/4171/4174	12
ATL_CD40LG	R-HSA-166520	Signaling by NTRKs	9/281	99/10554	0.00126104026852754	0.0308763799081894	0.022606208322567	5518/6714/2885/2889/3265/9261/5879/1211/1399	9
ATL_CD40LG	R-HSA-9013694	Signaling by NOTCH4	8/281	82/10554	0.00148005418099134	0.0351730523012059	0.0257520263070319	5709/2033/5719/5694/5663/5717/5714/182	8
ATL_CD40LG	R-HSA-167044	Signalling to RAS	4/281	20/10554	0.00170141454175118	0.0392783699924272	0.0287577435327568	6714/2885/3265/9261	4
ATL_CD40LG	R-HSA-5621575	CD209 (DC-SIGN) signaling	4/281	21/10554	0.00205820048508033	0.0460652744942535	0.0337267903410246	2033/5971/3265/3384	4
ATL_CD40LG	R-HSA-5658442	Regulation of RAS by GAPs	7/281	68/10554	0.00213034360822175	0.0460652744942535	0.0337267903410246	5709/84078/5719/5694/3265/5717/5714	7
ATL_CD40LG	R-HSA-983169	Class I MHC mediated antigen processing & presentation	20/281	371/10554	0.0021750495710984	0.0460652744942535	0.0337267903410246	5709/84078/5719/25831/26118/23014/9871/10333/54850/8924/5694/6047/79654/5717/29927/81559/5714/25898/10075/10616	20
ATL_CD40LG	R-HSA-350562	Regulation of ornithine decarboxylase (ODC)	6/281	51/10554	0.00222344765504442	0.0460652744942535	0.0337267903410246	5709/5719/4946/5694/5717/5714	6
ATL_CD40LG	R-HSA-69052	Switching of origins to a post-replicative state	8/281	90/10554	0.002682199503962	0.0498018928820184	0.0364625635743803	5709/5719/5694/5717/5714/4173/4171/4174	8
ATL_CD40LG	R-HSA-69601	Ubiquitin Mediated Degradation of Phosphorylated Cdc25A	6/281	53/10554	0.00271158194616744	0.0498018928820184	0.0364625635743803	5709/5719/993/5694/5717/5714	6
ATL_CD40LG	R-HSA-69610	p53-Independent DNA Damage Response	6/281	53/10554	0.00271158194616744	0.0498018928820184	0.0364625635743803	5709/5719/993/5694/5717/5714	6
ATL_CD40LG	R-HSA-69613	p53-Independent G1/S DNA damage checkpoint	6/281	53/10554	0.00271158194616744	0.0498018928820184	0.0364625635743803	5709/5719/993/5694/5717/5714	6
ATL_CD40LG	R-HSA-176187	Activation of ATR in response to replication stress	5/281	37/10554	0.00280005458175957	0.0498018928820184	0.0364625635743803	5982/993/4173/4171/4174	5
ATL_CD40LG	R-HSA-112409	RAF-independent MAPK1/3 activation	4/281	23/10554	0.00292046003903812	0.0498018928820184	0.0364625635743803	80824/7297/8682/5605	4
ATL_CD40LG	R-HSA-446203	Asparagine N-linked glycosylation	17/281	302/10554	0.0029572394500626	0.0498018928820184	0.0364625635743803	10959/54732/4247/8775/5373/11253/23193/5537/55907/9871/84617/29925/11258/79947/1650/10960/1075	17
ATL_CD40LG	R-HSA-199992	trans-Golgi Network Vesicle Budding	7/281	72/10554	0.00295852829002089	0.0498018928820184	0.0364625635743803	6272/1777/8775/9829/4074/5878/1211	7
ATL_CD40LG	R-HSA-421837	Clathrin derived vesicle budding	7/281	72/10554	0.00295852829002089	0.0498018928820184	0.0364625635743803	6272/1777/8775/9829/4074/5878/1211	7
