# Supplementary material for: Meta-Analysis of HTLV-1-Infected Patients Identifies CD40LG and GBP2 as Markers of ATLL and HAM/TSP Clinical Status: Two Genes Beat as One
Source: Front Genet. 2019 Nov 8;10:1056. doi: 10.3389/fgene.2019.01056 (PMC6857459; doi:10.3389/fgene.2019.01056)
Supplement: Table S3 — Correlations observed between CD40LG and GBP2 in the ATLL group. [file DataSheet_3.csv]

source	target	weight
CD40LG	CSTF2T	0.882706766917293
CD40LG	COIL	0.875187969924812
CD40LG	FNTA	0.867669172932331
CD40LG	ICK	0.855639097744361
CD40LG	PHF14	0.852631578947368
CD40LG	SNURF	0.852631578947368
CD40LG	CSE1L	0.851127819548872
CD40LG	PNRC2	0.849624060150376
CD40LG	TRAT1	0.846616541353383
CD40LG	TFAM	0.83609022556391
CD40LG	KIAA0494	0.834586466165414
CD40LG	DDX18	0.833082706766917
CD40LG	POGK	0.827067669172932
GBP2	MYLIP	0.825563909774436
GBP2	PTPRN2	0.825563909774436
CD40LG	MCCC1	0.82406015037594
CD40LG	NDFIP2	0.82406015037594
CD40LG	USP37	0.82406015037594
GBP2	TBK1	0.821052631578947
CD40LG	THYN1	0.821052631578947
CD40LG	LETMD1	0.819548872180451
CD40LG	MTAP	0.815037593984962
CD40LG	RBM12	0.815037593984962
CD40LG	SUPT3H	0.813533834586466
CD40LG	DET1	0.81203007518797
CD40LG	ISCA2	0.809022556390977
GBP2	SETX	0.807518796992481
CD40LG	ZNF22	0.807518796992481
CD40LG	DDX1	0.806015037593985
CD40LG	ERCC5	0.804511278195489
CD40LG	OCIAD2	0.804511278195489
CD40LG	DLAT	0.803007518796993
GBP2	MXD1	0.803007518796993
GBP2	OGFRL1	0.803007518796993
CD40LG	RALA	0.803007518796993
CD40LG	TMEM85	0.798496240601504
CD40LG	MRPS33	0.795488721804511
CD40LG	NUP155	0.793984962406015
CD40LG	CPSF2	0.792481203007519
CD40LG	PPAT	0.792481203007519
CD40LG	SSR1	0.790977443609023
GBP2	TNFSF10	0.790977443609023
GBP2	ZNFX1	0.790977443609023
CD40LG	RPA2	0.78796992481203
CD40LG	TOMM7	0.78796992481203
CD40LG	SEPHS1	0.786466165413534
CD40LG	TRIM44	0.786466165413534
GBP2	HINT3	0.784962406015038
CD40LG	PAPSS1	0.784962406015038
CD40LG	ST6GAL1	0.784962406015038
GBP2	TAP1	0.784962406015038
CD40LG	POLR2F	0.783458646616541
CD40LG	TOP2B	0.783458646616541
CD40LG	GALNT6	0.781954887218045
GBP2	ITM2B	0.781954887218045
CD40LG	OR10H5	0.781954887218045
CD40LG	ZBTB4	0.781954887218045
CD40LG	SERBP1	0.778947368421053
CD40LG	ZZZ3	0.778947368421053
CD40LG	MED19	0.777443609022556
GBP2	PRIC285	0.777443609022556
CD40LG	GTPBP8	0.77593984962406
CD40LG	NUP188	0.77593984962406
CD40LG	ORC5L	0.77593984962406
CD40LG	POP5	0.77593984962406
CD40LG	DPH5	0.774436090225564
CD40LG	ELP3	0.774436090225564
CD40LG	TTC3	0.774436090225564
CD40LG	CUL1	0.772932330827068
GBP2	PCNX	0.772932330827068
CD40LG	TULP4	0.772932330827068
GBP2	SPINK6	0.771428571428571
CD40LG	WBSCR22	0.771428571428571
CD40LG	DNAJC19	0.768421052631579
CD40LG	DYNC1I2	0.768421052631579
CD40LG	HEATR5B	0.768421052631579
CD40LG	RSL1D1	0.768421052631579
CD40LG	SIGIRR	0.768421052631579
GBP2	TAP2	0.766917293233083
CD40LG	PREPL	0.765413533834586
CD40LG	DDX24	0.76390977443609
GBP2	LCP2	0.76390977443609
CD40LG	CNOT1	0.762406015037594
CD40LG	MED4	0.762406015037594
CD40LG	TRNT1	0.762406015037594
CD40LG	GTF2F1	0.760902255639098
GBP2	HSH2D	0.760902255639098
CD40LG	KIAA0020	0.760902255639098
CD40LG	MRPS9	0.760902255639098
GBP2	NT5C2	0.760902255639098
CD40LG	PIGN	0.760902255639098
CD40LG	QDPR	0.760902255639098
CD40LG	MAP3K4	0.759398496240602
GBP2	QPCT	0.759398496240602
GBP2	TGOLN2	0.759398496240602
CD40LG	TSGA14	0.759398496240602
CD40LG	FBLN5	0.757894736842105
CD40LG	NUP160	0.756390977443609
GBP2	PPP2CA	0.756390977443609
CD40LG	TCF12	0.756390977443609
CD40LG	WWP1	0.756390977443609
CD40LG	DDX46	0.754887218045113
GBP2	LAMP2	0.754887218045113
CD40LG	RLN2	0.754887218045113
CD40LG	RUNX1	0.754887218045113
CD40LG	EDF1	0.753383458646616
CD40LG	IAH1	0.753383458646616
CD40LG	PNPO	0.753383458646616
CD40LG	MRPL41	0.75187969924812
GBP2	NIPBL	0.75187969924812
CD40LG	PRKRIR	0.75187969924812
CD40LG	ZNF616	0.75187969924812
CD40LG	COG2	0.750375939849624
CD40LG	KDELC2	0.750375939849624
GBP2	PREX1	0.750375939849624
GBP2	SNX11	0.750375939849624
CD40LG	DOCK10	0.748872180451128
CD40LG	NAT10	0.748872180451128
CD40LG	PRKCQ	0.748872180451128
CD40LG	RPL22	0.748872180451128
CD40LG	FUT4	0.747368421052632
CD40LG	GSTZ1	0.747368421052632
GBP2	HOXB1	0.747368421052632
CD40LG	KIAA1147	0.747368421052632
GBP2	MMP9	0.745864661654135
CD40LG	RIOK2	0.745864661654135
CD40LG	USP5	0.745864661654135
GBP2	MCTP1	0.744360902255639
CD40LG	MSH6	0.744360902255639
CD40LG	SSB	0.742857142857143
GBP2	ST8SIA4	0.742857142857143
GBP2	HBP1	0.741353383458647
CD40LG	HMGN1	0.741353383458647
CD40LG	MAN1C1	0.741353383458647
CD40LG	TMEM18	0.741353383458647
CD40LG	CDC26	0.738345864661654
CD40LG	GNPDA2	0.738345864661654
CD40LG	LAX1	0.738345864661654
CD40LG	LPXN	0.738345864661654
GBP2	PAK2	0.738345864661654
CD40LG	TRIM32	0.738345864661654
GBP2	JARID2	0.736842105263158
CD40LG	PROSC	0.736842105263158
CD40LG	VPS35	0.736842105263158
CD40LG	LEO1	0.735338345864662
CD40LG	NDFIP1	0.735338345864662
CD40LG	PLRG1	0.735338345864662
CD40LG	SDCCAG10	0.735338345864662
GBP2	LMBRD1	0.733834586466165
CD40LG	NUP205	0.733834586466165
CD40LG	NXT1	0.733834586466165
CD40LG	POLE3	0.733834586466165
CD40LG	RDH14	0.733834586466165
CD40LG	SLC25A26	0.733834586466165
CD40LG	GPATCH4	0.730827067669173
CD40LG	PCGF6	0.730827067669173
GBP2	PRKCD	0.730827067669173
GBP2	TNFAIP2	0.730827067669173
GBP2	VAMP3	0.730827067669173
CD40LG	FARS2	0.729323308270677
GBP2	NPHP4	0.729323308270677
CD40LG	UBE2E1	0.729323308270677
CD40LG	WDR60	0.729323308270677
GBP2	SDCBP	0.72781954887218
CD40LG	TCF7	0.72781954887218
CD40LG	UTP11L	0.72781954887218
CD40LG	FBXO21	0.726315789473684
GBP2	MAP6	0.726315789473684
GBP2	OASL	0.726315789473684
CD40LG	RBM17	0.726315789473684
CD40LG	SBK1	0.726315789473684
CD40LG	SERGEF	0.726315789473684
CD40LG	FOXK1	0.724812030075188
GBP2	LOC284757	0.724812030075188
GBP2	TUG1	0.724812030075188
CD40LG	ITK	0.723308270676692
CD40LG	MRPS22	0.723308270676692
CD40LG	RECK	0.723308270676692
CD40LG	RNMTL1	0.723308270676692
CD40LG	YIPF5	0.723308270676692
CD40LG	EEF2K	0.721804511278195
GBP2	GNA13	0.721804511278195
GBP2	IQSEC1	0.721804511278195
CD40LG	LASS6	0.721804511278195
GBP2	PARP14	0.721804511278195
CD40LG	RFC1	0.721804511278195
GBP2	SLC2A3	0.721804511278195
GBP2	TRIM24	0.721804511278195
CD40LG	ZNF197	0.721804511278195
CD40LG	CKAP5	0.720300751879699
CD40LG	GEMIN4	0.720300751879699
GBP2	PISD	0.720300751879699
GBP2	SLC37A3	0.720300751879699
CD40LG	NMT2	0.718796992481203
GBP2	PHF2	0.718796992481203
CD40LG	TSPYL1	0.718796992481203
CD40LG	UTP14C	0.718796992481203
CD40LG	ZMYM4	0.718796992481203
CD40LG	CNOT7	0.717293233082707
CD40LG	DNMT1	0.717293233082707
CD40LG	EP400	0.717293233082707
CD40LG	HCST	0.717293233082707
CD40LG	LCMT2	0.717293233082707
GBP2	MAP1LC3A	0.717293233082707
CD40LG	NECAP2	0.717293233082707
GBP2	PARP9	0.717293233082707
CD40LG	PSME2	0.717293233082707
CD40LG	RAB22A	0.717293233082707
CD40LG	RYK	0.717293233082707
CD40LG	SMARCAD1	0.717293233082707
GBP2	SRPK1	0.717293233082707
CD40LG	FAM113B	0.715789473684211
GBP2	GPR109A	0.715789473684211
GBP2	SRGN	0.715789473684211
CD40LG	SUPT16H	0.715789473684211
CD40LG	TMCO1	0.715789473684211
CD40LG	CIRH1A	0.714285714285714
CD40LG	DBI	0.714285714285714
CD40LG	DNAJC8	0.714285714285714
CD40LG	ELP4	0.714285714285714
CD40LG	ITGB1	0.714285714285714
GBP2	KPNB1	0.714285714285714
CD40LG	PJA1	0.714285714285714
CD40LG	PQLC3	0.714285714285714
CD40LG	TMEM106B	0.714285714285714
CD40LG	GATAD2B	0.712781954887218
CD40LG	LONP2	0.712781954887218
CD40LG	P2RY8	0.712781954887218
GBP2	RASSF5	0.712781954887218
CD40LG	CRLF3	0.711278195488722
CD40LG	RAD51C	0.711278195488722
GBP2	SEMA4B	0.711278195488722
CD40LG	CLN5	0.709774436090226
CD40LG	DCBLD2	0.709774436090226
CD40LG	GLG1	0.709774436090226
CD40LG	INPP5B	0.709774436090226
GBP2	LILRB2	0.709774436090226
CD40LG	LOC644310	0.709774436090226
GBP2	MAP2K4	0.709774436090226
GBP2	MKNK2	0.709774436090226
GBP2	OSTF1	0.709774436090226
CD40LG	SMC2	0.709774436090226
GBP2	USP3	0.709774436090226
GBP2	ZNF137	0.709774436090226
CD40LG	ZNF7	0.709774436090226
CD40LG	DYRK2	0.708270676691729
CD40LG	GPR18	0.708270676691729
CD40LG	GTPBP4	0.708270676691729
GBP2	HELB	0.708270676691729
GBP2	HERC5	0.708270676691729
CD40LG	MCM3	0.708270676691729
GBP2	SLC26A8	0.708270676691729
GBP2	STK35	0.708270676691729
CD40LG	STRBP	0.708270676691729
CD40LG	TP53RK	0.708270676691729
GBP2	TTRAP	0.708270676691729
CD40LG	HDAC1	0.706766917293233
GBP2	MAN2A2	0.706766917293233
GBP2	PELI1	0.706766917293233
CD40LG	PHF15	0.706766917293233
GBP2	TMEM49	0.706766917293233
CD40LG	TSR1	0.706766917293233
CD40LG	DCK	0.705263157894737
GBP2	H2AFY	0.705263157894737
CD40LG	IDH3A	0.705263157894737
GBP2	IL6R	0.705263157894737
CD40LG	NARS2	0.705263157894737
CD40LG	PPP1R3F	0.705263157894737
GBP2	RAB3D	0.705263157894737
GBP2	TLR8	0.705263157894737
CD40LG	WDR12	0.705263157894737
CD40LG	CUL2	0.703759398496241
CD40LG	DRG1	0.703759398496241
CD40LG	FAM101B	0.703759398496241
CD40LG	G3BP2	0.703759398496241
CD40LG	NEDD8	0.703759398496241
GBP2	OGFR	0.703759398496241
CD40LG	PPIH	0.703759398496241
GBP2	TMBIM4	0.703759398496241
GBP2	TMEM59	0.703759398496241
CD40LG	COG7	0.702255639097744
CD40LG	ERCC2	0.702255639097744
GBP2	IFI35	0.702255639097744
GBP2	PANK2	0.702255639097744
CD40LG	PLEKHB1	0.702255639097744
CD40LG	RAB3GAP1	0.702255639097744
GBP2	IL13RA1	0.700751879699248
CD40LG	LOC401431	0.700751879699248
CD40LG	PEX5	0.700751879699248
CD40LG	SAE1	0.700751879699248
GBP2	SULF2	0.700751879699248
GBP2	ZNF517	0.700751879699248
CD40LG	KCNJ2	-0.702255639097744
GBP2	KIAA1671	-0.703759398496241
CD40LG	PNPLA2	-0.703759398496241
CD40LG	TST	-0.705263157894737
CD40LG	CHPT1	-0.709774436090226
CD40LG	HBM	-0.714285714285714
CD40LG	ELOF1	-0.721804511278195
CD40LG	YBX1	-0.723308270676692
CD40LG	HIST3H2BB	-0.72781954887218
CD40LG	NFIA	-0.75187969924812
CD40LG	ORC6L	-0.772932330827068
CD40LG	PTPRF	-0.8
CD40LG	YPEL3	-0.801503759398496
CD40LG	ST6GALNAC4	-0.806015037593985
