# Supplementary material for: Meta-Analysis of HTLV-1-Infected Patients Identifies CD40LG and GBP2 as Markers of ATLL and HAM/TSP Clinical Status: Two Genes Beat as One
Source: Front Genet. 2019 Nov 8;10:1056. doi: 10.3389/fgene.2019.01056 (PMC6857459; doi:10.3389/fgene.2019.01056)
Supplement: Table S4 — Correlations observed between CD40LG and GBP2 in the control group. [file DataSheet_4.csv]

source	target	weight
CD40LG	CYSLTR1	0.993006993006993
GBP2	IDE	0.965034965034965
GBP2	TPK1	0.965034965034965
GBP2	MYD88	0.958041958041958
GBP2	UBE3C	0.958041958041958
GBP2	PSMB9	0.951048951048951
GBP2	UBL5	0.951048951048951
GBP2	NFU1	0.944055944055944
GBP2	NUDT5	0.944055944055944
GBP2	PCBP4	0.944055944055944
GBP2	SLC16A6	0.944055944055944
GBP2	TIAM1	0.944055944055944
GBP2	SERINC1	0.937062937062937
GBP2	NCK1	0.93006993006993
GBP2	ZNHIT1	0.93006993006993
GBP2	IRAK3	0.923076923076923
GBP2	MEI1	0.923076923076923
GBP2	NADSYN1	0.923076923076923
GBP2	PCMT1	0.923076923076923
GBP2	PPM1D	0.923076923076923
GBP2	SNAPC3	0.923076923076923
GBP2	TBK1	0.923076923076923
GBP2	TCIRG1	0.923076923076923
GBP2	YIPF1	0.923076923076923
GBP2	ZNF593	0.923076923076923
GBP2	KTN1	0.916083916083916
GBP2	OGFRL1	0.916083916083916
GBP2	OPTN	0.916083916083916
GBP2	PSME2	0.916083916083916
GBP2	SLC26A6	0.916083916083916
GBP2	TNFSF10	0.916083916083916
GBP2	UTRN	0.916083916083916
GBP2	MGST3	0.909090909090909
GBP2	NME2	0.909090909090909
GBP2	PRKCH	0.909090909090909
GBP2	STX8	0.909090909090909
GBP2	ZFAND6	0.909090909090909
GBP2	GGA1	0.902097902097902
GBP2	HLA.DQA1	0.902097902097902
GBP2	IAH1	0.902097902097902
GBP2	KCTD9	0.902097902097902
GBP2	LZIC	0.902097902097902
GBP2	PPM1M	0.902097902097902
GBP2	SPIN2B	0.902097902097902
GBP2	TAF13	0.902097902097902
GBP2	TMED5	0.902097902097902
GBP2	YME1L1	0.902097902097902
CD40LG	COL18A1	0.895104895104895
GBP2	KIF5B	0.895104895104895
GBP2	MFSD1	0.895104895104895
GBP2	MRPL48	0.895104895104895
GBP2	MRPS12	0.895104895104895
GBP2	PARP8	0.895104895104895
GBP2	PHKB	0.895104895104895
GBP2	PIGH	0.895104895104895
GBP2	RAB14	0.895104895104895
GBP2	RNF125	0.895104895104895
GBP2	SEPW1	0.895104895104895
GBP2	SLC25A43	0.895104895104895
GBP2	ZNF644	0.895104895104895
GBP2	PTPRN2	0.888111888111888
GBP2	RER1	0.888111888111888
GBP2	RPS27L	0.888111888111888
GBP2	SCAMP1	0.888111888111888
GBP2	UFM1	0.888111888111888
GBP2	GNG5	0.881118881118881
GBP2	KCTD6	0.881118881118881
GBP2	LGALS1	0.881118881118881
CD40LG	LRRN3	0.881118881118881
GBP2	MKRN1	0.881118881118881
GBP2	MLL5	0.881118881118881
GBP2	PDCD5	0.881118881118881
GBP2	PTPLAD2	0.881118881118881
GBP2	RNF38	0.881118881118881
GBP2	SCO2	0.881118881118881
GBP2	TM9SF2	0.881118881118881
GBP2	GOLGA4	0.874125874125874
GBP2	IDS	0.874125874125874
GBP2	NDUFB10	0.874125874125874
GBP2	NRD1	0.874125874125874
GBP2	PHPT1	0.874125874125874
GBP2	PSMB1	0.874125874125874
GBP2	PTPRJ	0.874125874125874
GBP2	ROCK1	0.874125874125874
GBP2	SERPINB8	0.874125874125874
GBP2	SMEK2	0.874125874125874
GBP2	SOAT1	0.874125874125874
GBP2	TAF12	0.874125874125874
GBP2	IER3IP1	0.867132867132867
GBP2	KATNA1	0.867132867132867
CD40LG	KLHL3	0.867132867132867
GBP2	LRBA	0.867132867132867
GBP2	MTMR6	0.867132867132867
GBP2	NDUFB2	0.867132867132867
GBP2	NOMO1	0.867132867132867
GBP2	PARL	0.867132867132867
GBP2	PIWIL4	0.867132867132867
GBP2	PMM1	0.867132867132867
GBP2	PPP1CA	0.867132867132867
GBP2	ROD1	0.867132867132867
GBP2	SAPS3	0.867132867132867
GBP2	SPCS3	0.867132867132867
GBP2	TAP2	0.867132867132867
GBP2	GSPT1	0.86013986013986
GBP2	IL2RB	0.86013986013986
GBP2	MSN	0.86013986013986
GBP2	PANX1	0.86013986013986
GBP2	PLEKHB2	0.86013986013986
GBP2	PQLC3	0.86013986013986
GBP2	SAR1A	0.86013986013986
GBP2	SFPQ	0.86013986013986
GBP2	TAP1	0.86013986013986
GBP2	TBC1D5	0.86013986013986
GBP2	TDRD3	0.86013986013986
GBP2	TOM1	0.86013986013986
GBP2	TPP2	0.86013986013986
GBP2	UBE2Q2	0.86013986013986
GBP2	UBE4A	0.86013986013986
GBP2	GSTK1	0.853146853146853
GBP2	GSTO1	0.853146853146853
GBP2	GUK1	0.853146853146853
GBP2	HADHB	0.853146853146853
GBP2	KIAA0947	0.853146853146853
GBP2	KLF12	0.853146853146853
GBP2	LATS1	0.853146853146853
GBP2	NOD1	0.853146853146853
GBP2	PDE6D	0.853146853146853
GBP2	POLR2H	0.853146853146853
GBP2	RBX1	0.853146853146853
GBP2	RNH1	0.853146853146853
GBP2	SARS	0.853146853146853
GBP2	SLA	0.853146853146853
GBP2	SPCS2	0.853146853146853
GBP2	STARD7	0.853146853146853
GBP2	TMBIM4	0.853146853146853
GBP2	USP48	0.853146853146853
GBP2	HIAT1	0.846153846153846
GBP2	HLA.DPB1	0.846153846153846
CD40LG	LOC643008	0.846153846153846
GBP2	MAP3K8	0.846153846153846
GBP2	MTRF1L	0.846153846153846
GBP2	NARF	0.846153846153846
GBP2	NDUFA7	0.846153846153846
GBP2	PLEKHA2	0.846153846153846
GBP2	PPP1R3B	0.846153846153846
GBP2	PRDM2	0.846153846153846
GBP2	PSMB8	0.846153846153846
GBP2	PTPRCAP	0.846153846153846
GBP2	RNF7	0.846153846153846
GBP2	RSRC1	0.846153846153846
GBP2	SLC10A7	0.846153846153846
GBP2	SPPL2A	0.846153846153846
GBP2	STXBP3	0.846153846153846
GBP2	TBXAS1	0.846153846153846
GBP2	TMEM14A	0.846153846153846
GBP2	TMEM9B	0.846153846153846
GBP2	UCRC	0.846153846153846
GBP2	UQCR	0.846153846153846
GBP2	GNA13	0.839160839160839
GBP2	GNE	0.839160839160839
CD40LG	HCST	0.839160839160839
GBP2	HLA.DPA1	0.839160839160839
GBP2	IQGAP1	0.839160839160839
GBP2	L3MBTL3	0.839160839160839
CD40LG	LAMA4	0.839160839160839
GBP2	LSM10	0.839160839160839
GBP2	MPG	0.839160839160839
GBP2	NSUN3	0.839160839160839
GBP2	NTAN1	0.839160839160839
GBP2	NUP205	0.839160839160839
GBP2	ODF2L	0.839160839160839
GBP2	PHTF1	0.839160839160839
GBP2	PICALM	0.839160839160839
GBP2	POLR2J	0.839160839160839
GBP2	PPP1R12A	0.839160839160839
GBP2	PRDM10	0.839160839160839
GBP2	RAB1A	0.839160839160839
GBP2	RFK	0.839160839160839
GBP2	RTN4	0.839160839160839
GBP2	TMEM33	0.839160839160839
GBP2	USMG5	0.839160839160839
GBP2	VTI1B	0.839160839160839
GBP2	WAC	0.839160839160839
GBP2	LCOR	0.832167832167832
GBP2	MPPE1	0.832167832167832
GBP2	NBR1	0.832167832167832
GBP2	NR1D2	0.832167832167832
GBP2	ORMDL1	0.832167832167832
GBP2	OTUD4	0.832167832167832
GBP2	PITPNB	0.832167832167832
GBP2	PKLR	0.832167832167832
GBP2	PPP1CB	0.832167832167832
GBP2	PTBP2	0.832167832167832
GBP2	RASSF1	0.832167832167832
GBP2	RBBP4	0.832167832167832
CD40LG	RENBP	0.832167832167832
GBP2	RSU1	0.832167832167832
GBP2	SEC23A	0.832167832167832
GBP2	SEC24B	0.832167832167832
GBP2	SEC61B	0.832167832167832
GBP2	SLC33A1	0.832167832167832
GBP2	TAX1BP1	0.832167832167832
GBP2	TOR1A	0.832167832167832
GBP2	TRIP4	0.832167832167832
GBP2	TUSC4	0.832167832167832
GBP2	USP8	0.832167832167832
GBP2	ZBTB2	0.832167832167832
GBP2	HPRT1	0.825174825174825
GBP2	IDH2	0.825174825174825
GBP2	LMO4	0.825174825174825
GBP2	LRRC40	0.825174825174825
GBP2	MKLN1	0.825174825174825
GBP2	NINJ2	0.825174825174825
GBP2	NR1H3	0.825174825174825
GBP2	PARP12	0.825174825174825
GBP2	PCM1	0.825174825174825
GBP2	PIK3CB	0.825174825174825
GBP2	POLR2F	0.825174825174825
GBP2	RNF135	0.825174825174825
GBP2	ROM1	0.825174825174825
GBP2	RPS6KB1	0.825174825174825
GBP2	SGCB	0.825174825174825
GBP2	SH3GLB1	0.825174825174825
GBP2	SRP14	0.825174825174825
GBP2	TEX264	0.825174825174825
GBP2	ULK3	0.825174825174825
GBP2	ZBTB8OS	0.825174825174825
GBP2	ZMYM2	0.825174825174825
GBP2	ZNF18	0.825174825174825
CD40LG	EFHA2	0.818181818181818
GBP2	GHITM	0.818181818181818
GBP2	GPX1	0.818181818181818
GBP2	GTPBP4	0.818181818181818
GBP2	HAGHL	0.818181818181818
GBP2	HHLA3	0.818181818181818
CD40LG	KLRB1	0.818181818181818
GBP2	LCK	0.818181818181818
GBP2	LMBRD1	0.818181818181818
GBP2	NDUFB3	0.818181818181818
GBP2	RHEB	0.818181818181818
GBP2	RNF13	0.818181818181818
GBP2	SERINC3	0.818181818181818
GBP2	SRPK2	0.818181818181818
GBP2	THADA	0.818181818181818
GBP2	TMEM44	0.818181818181818
GBP2	TNIK	0.818181818181818
GBP2	TRAPPC4	0.818181818181818
GBP2	VPS4B	0.818181818181818
GBP2	ZDHHC20	0.818181818181818
GBP2	ZMYM5	0.818181818181818
GBP2	IKBKAP	0.811188811188811
GBP2	KIAA0020	0.811188811188811
GBP2	KIAA1143	0.811188811188811
GBP2	KLHDC2	0.811188811188811
CD40LG	LZTFL1	0.811188811188811
GBP2	MR1	0.811188811188811
GBP2	MRPS36	0.811188811188811
GBP2	MTCP1	0.811188811188811
GBP2	NDUFA1	0.811188811188811
GBP2	PIGB	0.811188811188811
GBP2	PLEKHF2	0.811188811188811
GBP2	PRPF18	0.811188811188811
GBP2	SBDS	0.811188811188811
GBP2	SDCCAG10	0.811188811188811
GBP2	SERF2	0.811188811188811
GBP2	SERPINI1	0.811188811188811
GBP2	SLC20A1	0.811188811188811
GBP2	TBCA	0.811188811188811
GBP2	TNFRSF4	0.811188811188811
GBP2	UCHL5	0.811188811188811
GBP2	UFD1L	0.811188811188811
GBP2	USP47	0.811188811188811
GBP2	XPO5	0.811188811188811
GBP2	ITSN2	0.804195804195804
GBP2	LCP1	0.804195804195804
GBP2	MAGEH1	0.804195804195804
GBP2	MDGA1	0.804195804195804
GBP2	MED4	0.804195804195804
GBP2	NCOA4	0.804195804195804
GBP2	NDEL1	0.804195804195804
GBP2	NDUFA12	0.804195804195804
GBP2	NT5C	0.804195804195804
GBP2	PAXIP1	0.804195804195804
GBP2	PLA2G4E	0.804195804195804
GBP2	RAB2B	0.804195804195804
GBP2	RECQL	0.804195804195804
GBP2	SLC27A5	0.804195804195804
GBP2	SLC9A9	0.804195804195804
GBP2	SLTM	0.804195804195804
GBP2	SOCS4	0.804195804195804
GBP2	STYXL1	0.804195804195804
GBP2	TMEM14C	0.804195804195804
GBP2	TRAPPC2	0.804195804195804
GBP2	TXNL4A	0.804195804195804
GBP2	USP24	0.804195804195804
GBP2	VAMP8	0.804195804195804
GBP2	ZNF335	0.804195804195804
GBP2	ZNF511	0.804195804195804
GBP2	GFM1	0.797202797202797
GBP2	GTDC1	0.797202797202797
GBP2	ITGA7	0.797202797202797
GBP2	KIAA1012	0.797202797202797
GBP2	KIAA1715	0.797202797202797
GBP2	KLF8	0.797202797202797
CD40LG	MGC40069	0.797202797202797
GBP2	MT2A	0.797202797202797
GBP2	MUSTN1	0.797202797202797
GBP2	NAGA	0.797202797202797
GBP2	NEDD8	0.797202797202797
GBP2	NME1	0.797202797202797
GBP2	NOL10	0.797202797202797
GBP2	PCCA	0.797202797202797
GBP2	PHIP	0.797202797202797
GBP2	QTRTD1	0.797202797202797
GBP2	RAB3IP	0.797202797202797
GBP2	RAD50	0.797202797202797
GBP2	RPL14	0.797202797202797
GBP2	RRM2B	0.797202797202797
GBP2	S100A4	0.797202797202797
GBP2	SCP2	0.797202797202797
GBP2	SEC61G	0.797202797202797
GBP2	SH3BGRL	0.797202797202797
GBP2	SLFN11	0.797202797202797
GBP2	TBX20	0.797202797202797
GBP2	TCEB1	0.797202797202797
GBP2	TMEM87A	0.797202797202797
GBP2	TROVE2	0.797202797202797
GBP2	VPS26A	0.797202797202797
GBP2	ZBTB11	0.797202797202797
GBP2	ZMPSTE24	0.797202797202797
GBP2	ZNF185	0.797202797202797
GBP2	H2BFM	0.79020979020979
GBP2	HECA	0.79020979020979
GBP2	HLA.DRB3	0.79020979020979
CD40LG	IFNG	0.79020979020979
GBP2	INPP5E	0.79020979020979
GBP2	ITGB1BP1	0.79020979020979
GBP2	NEK3	0.79020979020979
GBP2	ORMDL2	0.79020979020979
GBP2	PCSK7	0.79020979020979
GBP2	PCTK1	0.79020979020979
GBP2	RNASE4	0.79020979020979
GBP2	RNF14	0.79020979020979
GBP2	RPUSD3	0.79020979020979
GBP2	SCFD1	0.79020979020979
GBP2	SDF4	0.79020979020979
GBP2	SEC22C	0.79020979020979
GBP2	SET	0.79020979020979
GBP2	SIAH2	0.79020979020979
GBP2	STK38	0.79020979020979
GBP2	UBE2B	0.79020979020979
GBP2	UCHL3	0.79020979020979
GBP2	WDR41	0.79020979020979
GBP2	ZC3HAV1	0.79020979020979
GBP2	ZDHHC13	0.79020979020979
GBP2	GIYD1	0.783216783216783
GBP2	HIST1H2BD	0.783216783216783
GBP2	LGALS8	0.783216783216783
GBP2	LIG4	0.783216783216783
GBP2	LSG1	0.783216783216783
GBP2	MAP4K5	0.783216783216783
GBP2	MGAT2	0.783216783216783
GBP2	MINK1	0.783216783216783
GBP2	NDUFA11	0.783216783216783
GBP2	NDUFB6	0.783216783216783
GBP2	NDUFC1	0.783216783216783
GBP2	NEDD4	0.783216783216783
GBP2	NIT2	0.783216783216783
GBP2	PDZD11	0.783216783216783
GBP2	POLR2G	0.783216783216783
GBP2	PPP1R7	0.783216783216783
GBP2	PSMD9	0.783216783216783
GBP2	RAB24	0.783216783216783
GBP2	RBBP8	0.783216783216783
GBP2	RNF113A	0.783216783216783
GBP2	RWDD1	0.783216783216783
GBP2	SERP1	0.783216783216783
GBP2	SLC38A5	0.783216783216783
GBP2	SLC38A6	0.783216783216783
GBP2	SLC39A11	0.783216783216783
GBP2	TXNL1	0.783216783216783
GBP2	UBE2D3	0.783216783216783
GBP2	UBE2L3	0.783216783216783
GBP2	VRK2	0.783216783216783
GBP2	YTHDF3	0.783216783216783
GBP2	ZNF26	0.783216783216783
GBP2	ZNF295	0.783216783216783
GBP2	HDHD1A	0.776223776223776
GBP2	HIGD1A	0.776223776223776
GBP2	HIST1H2BH	0.776223776223776
GBP2	HIST1H2BK	0.776223776223776
GBP2	HLA.G	0.776223776223776
GBP2	ICAM3	0.776223776223776
GBP2	JAK2	0.776223776223776
GBP2	KIAA0907	0.776223776223776
GBP2	LOC440313	0.776223776223776
GBP2	MRPS11	0.776223776223776
GBP2	NEK10	0.776223776223776
GBP2	OSBPL8	0.776223776223776
GBP2	PARK7	0.776223776223776
GBP2	POP4	0.776223776223776
GBP2	PSMA5	0.776223776223776
GBP2	QPRT	0.776223776223776
GBP2	RAC2	0.776223776223776
GBP2	SFMBT1	0.776223776223776
GBP2	SIRT7	0.776223776223776
GBP2	SNX14	0.776223776223776
GBP2	TAGAP	0.776223776223776
GBP2	TMED2	0.776223776223776
GBP2	TMEM123	0.776223776223776
GBP2	TMEM85	0.776223776223776
GBP2	TRIM7	0.776223776223776
GBP2	TSPYL2	0.776223776223776
GBP2	TXN	0.776223776223776
GBP2	WDR45	0.776223776223776
GBP2	ZNF77	0.776223776223776
GBP2	GPBP1	0.769230769230769
GBP2	GTF2A2	0.769230769230769
GBP2	HIST1H2BC	0.769230769230769
GBP2	HLA.A	0.769230769230769
GBP2	ISG15	0.769230769230769
GBP2	KIF3B	0.769230769230769
GBP2	KREMEN1	0.769230769230769
GBP2	LASS5	0.769230769230769
GBP2	LSM8	0.769230769230769
GBP2	MAP3K1	0.769230769230769
GBP2	MGA	0.769230769230769
GBP2	NBPF14	0.769230769230769
GBP2	PAN3	0.769230769230769
CD40LG	PARK2	0.769230769230769
GBP2	PITRM1	0.769230769230769
GBP2	PPP2R1B	0.769230769230769
GBP2	PTPN2	0.769230769230769
GBP2	RASSF5	0.769230769230769
GBP2	RBM18	0.769230769230769
GBP2	REXO2	0.769230769230769
GBP2	RSBN1	0.769230769230769
GBP2	RTCD1	0.769230769230769
GBP2	SHFM1	0.769230769230769
GBP2	SLC35A5	0.769230769230769
GBP2	SSBP1	0.769230769230769
GBP2	STAM	0.769230769230769
GBP2	TAF1B	0.769230769230769
GBP2	UPF2	0.769230769230769
GBP2	USP37	0.769230769230769
CD40LG	USP44	0.769230769230769
GBP2	VPS29	0.769230769230769
GBP2	ZNF34	0.769230769230769
GBP2	GOLGA7	0.762237762237762
GBP2	HLA.DMB	0.762237762237762
GBP2	HYAL3	0.762237762237762
GBP2	KIAA0408	0.762237762237762
GBP2	KIAA0528	0.762237762237762
GBP2	KIF27	0.762237762237762
GBP2	LIPA	0.762237762237762
GBP2	MASTL	0.762237762237762
GBP2	MICB	0.762237762237762
GBP2	NUP153	0.762237762237762
GBP2	PCK2	0.762237762237762
GBP2	PRKRIP1	0.762237762237762
GBP2	PSMD5	0.762237762237762
GBP2	RAB12	0.762237762237762
GBP2	RBM16	0.762237762237762
GBP2	REV3L	0.762237762237762
GBP2	SFRS11	0.762237762237762
GBP2	SNX5	0.762237762237762
GBP2	SPG21	0.762237762237762
GBP2	TAZ	0.762237762237762
GBP2	TMEM107	0.762237762237762
GBP2	TMEM59	0.762237762237762
GBP2	TMEM60	0.762237762237762
GBP2	TTC9C	0.762237762237762
GBP2	UTP11L	0.762237762237762
GBP2	ZNF654	0.762237762237762
GBP2	GLT8D1	0.755244755244755
GBP2	GPD2	0.755244755244755
GBP2	HIST1H2BJ	0.755244755244755
GBP2	HLA.DRB4	0.755244755244755
GBP2	HPS3	0.755244755244755
GBP2	ISG20	0.755244755244755
GBP2	KIAA1191	0.755244755244755
GBP2	LOC400986	0.755244755244755
GBP2	LRRC42	0.755244755244755
GBP2	MAN1A1	0.755244755244755
GBP2	MRPS15	0.755244755244755
GBP2	MT1E	0.755244755244755
GBP2	MUT	0.755244755244755
GBP2	NDUFAF1	0.755244755244755
GBP2	NSMCE1	0.755244755244755
GBP2	NUDT1	0.755244755244755
GBP2	NUP93	0.755244755244755
GBP2	OFD1	0.755244755244755
GBP2	OTUB1	0.755244755244755
GBP2	PEX13	0.755244755244755
GBP2	POLR3K	0.755244755244755
GBP2	PPP2R3C	0.755244755244755
GBP2	PSMD12	0.755244755244755
GBP2	PTDSS1	0.755244755244755
GBP2	QARS	0.755244755244755
GBP2	RAP1A	0.755244755244755
GBP2	RNF149	0.755244755244755
GBP2	RPL39L	0.755244755244755
GBP2	SFRS12	0.755244755244755
GBP2	SLC25A12	0.755244755244755
GBP2	SLU7	0.755244755244755
GBP2	SSR4	0.755244755244755
GBP2	TCP1	0.755244755244755
GBP2	TMC6	0.755244755244755
GBP2	TMEM14B	0.755244755244755
GBP2	TRIM37	0.755244755244755
GBP2	WDR44	0.755244755244755
GBP2	XRN2	0.755244755244755
GBP2	ZBTB5	0.755244755244755
GBP2	ZMAT5	0.755244755244755
GBP2	GPR137B	0.748251748251748
GBP2	IFT52	0.748251748251748
GBP2	INSIG1	0.748251748251748
GBP2	KARS	0.748251748251748
GBP2	LUC7L2	0.748251748251748
GBP2	MAN2A2	0.748251748251748
GBP2	MBP	0.748251748251748
GBP2	MICAL1	0.748251748251748
GBP2	MTF1	0.748251748251748
GBP2	MXD1	0.748251748251748
GBP2	MYCBP2	0.748251748251748
GBP2	NDUFB8	0.748251748251748
GBP2	NGLY1	0.748251748251748
GBP2	OAZ1	0.748251748251748
GBP2	PFDN1	0.748251748251748
GBP2	PLCL2	0.748251748251748
GBP2	POLR2L	0.748251748251748
GBP2	PPHLN1	0.748251748251748
GBP2	PPP2R5A	0.748251748251748
GBP2	PRDX1	0.748251748251748
GBP2	RBM19	0.748251748251748
GBP2	RPL26L1	0.748251748251748
GBP2	SAPS2	0.748251748251748
GBP2	SDF2	0.748251748251748
GBP2	SF3A3	0.748251748251748
GBP2	SLC36A1	0.748251748251748
GBP2	SORL1	0.748251748251748
GBP2	SP100	0.748251748251748
GBP2	SRRM1	0.748251748251748
GBP2	SSB	0.748251748251748
GBP2	SUPT4H1	0.748251748251748
GBP2	TRAF2	0.748251748251748
GBP2	TRIP12	0.748251748251748
GBP2	USP19	0.748251748251748
GBP2	VAMP3	0.748251748251748
GBP2	WWP1	0.748251748251748
GBP2	XPO1	0.748251748251748
GBP2	YPEL2	0.748251748251748
GBP2	ZBTB34	0.748251748251748
GBP2	ZCCHC10	0.748251748251748
GBP2	ZMAT2	0.748251748251748
CD40LG	DHX32	0.741258741258741
GBP2	GMFG	0.741258741258741
GBP2	GNLY	0.741258741258741
GBP2	HSH2D	0.741258741258741
GBP2	IKBKE	0.741258741258741
GBP2	KERA	0.741258741258741
GBP2	LACTB	0.741258741258741
GBP2	MCM6	0.741258741258741
GBP2	MIB1	0.741258741258741
GBP2	MLH1	0.741258741258741
GBP2	MRPL51	0.741258741258741
GBP2	MTHFD1	0.741258741258741
GBP2	NDUFA4	0.741258741258741
GBP2	NLRP1	0.741258741258741
GBP2	NME3	0.741258741258741
GBP2	OR2T12	0.741258741258741
GBP2	OVOS2	0.741258741258741
GBP2	PMS1	0.741258741258741
CD40LG	PRAMEF7	0.741258741258741
GBP2	PXMP4	0.741258741258741
GBP2	RBM39	0.741258741258741
GBP2	RGNEF	0.741258741258741
GBP2	SACM1L	0.741258741258741
GBP2	SLC25A24	0.741258741258741
GBP2	SLC25A3	0.741258741258741
GBP2	SLC27A3	0.741258741258741
GBP2	SQRDL	0.741258741258741
GBP2	SYCP2	0.741258741258741
GBP2	TBC1D10C	0.741258741258741
GBP2	TESC	0.741258741258741
GBP2	UQCRFS1	0.741258741258741
GBP2	VPS37A	0.741258741258741
GBP2	WDR53	0.741258741258741
GBP2	ZRANB3	0.741258741258741
GBP2	GPR19	0.734265734265734
GBP2	GTPBP8	0.734265734265734
GBP2	HDDC3	0.734265734265734
GBP2	HIST1H2BG	0.734265734265734
GBP2	HKR1	0.734265734265734
GBP2	HLA.DPB2	0.734265734265734
GBP2	HTATIP2	0.734265734265734
GBP2	IFT80	0.734265734265734
GBP2	LMNB1	0.734265734265734
GBP2	LOC644310	0.734265734265734
CD40LG	MBNL3	0.734265734265734
GBP2	MPV17	0.734265734265734
GBP2	MRPL40	0.734265734265734
GBP2	MRPS34	0.734265734265734
GBP2	NT5DC1	0.734265734265734
GBP2	PPFIBP1	0.734265734265734
GBP2	PYCARD	0.734265734265734
GBP2	RAB33A	0.734265734265734
GBP2	RAB8A	0.734265734265734
GBP2	RAD18	0.734265734265734
GBP2	RBM28	0.734265734265734
GBP2	RORA	0.734265734265734
GBP2	S100A6	0.734265734265734
GBP2	SBDSP	0.734265734265734
CD40LG	SCRN1	0.734265734265734
GBP2	SEPX1	0.734265734265734
GBP2	SLC4A1AP	0.734265734265734
GBP2	SMARCA5	0.734265734265734
GBP2	SNRPD3	0.734265734265734
GBP2	SNX6	0.734265734265734
GBP2	SOCS5	0.734265734265734
GBP2	TAF9	0.734265734265734
GBP2	TATDN3	0.734265734265734
GBP2	TMEM62	0.734265734265734
GBP2	TOR1AIP2	0.734265734265734
GBP2	TPI1	0.734265734265734
GBP2	TRIM13	0.734265734265734
GBP2	TRIM24	0.734265734265734
GBP2	TRPM6	0.734265734265734
GBP2	TSPAN31	0.734265734265734
GBP2	UNC84A	0.734265734265734
GBP2	VPS13A	0.734265734265734
GBP2	HLA.DOA	0.727272727272727
GBP2	ICT1	0.727272727272727
GBP2	KIF5C	0.727272727272727
GBP2	LAPTM4A	0.727272727272727
GBP2	LAT	0.727272727272727
GBP2	LOC284757	0.727272727272727
CD40LG	LPHN1	0.727272727272727
GBP2	LSMD1	0.727272727272727
GBP2	MEA1	0.727272727272727
GBP2	MGC72080	0.727272727272727
GBP2	MYO1G	0.727272727272727
GBP2	NADK	0.727272727272727
GBP2	NDUFB7	0.727272727272727
GBP2	NDUFV3	0.727272727272727
GBP2	NEDD1	0.727272727272727
GBP2	OR6X1	0.727272727272727
GBP2	PAGE2	0.727272727272727
GBP2	PAPD4	0.727272727272727
GBP2	PCNP	0.727272727272727
GBP2	PDSS2	0.727272727272727
GBP2	PGRMC1	0.727272727272727
GBP2	PIGA	0.727272727272727
GBP2	PSMB7	0.727272727272727
GBP2	PUS3	0.727272727272727
GBP2	PUS7	0.727272727272727
GBP2	PUSL1	0.727272727272727
GBP2	RAB38	0.727272727272727
GBP2	RABGEF1	0.727272727272727
GBP2	RABL4	0.727272727272727
GBP2	RB1	0.727272727272727
CD40LG	SH3KBP1	0.727272727272727
GBP2	SLC38A1	0.727272727272727
GBP2	SPRY4	0.727272727272727
GBP2	STAM2	0.727272727272727
GBP2	SUPV3L1	0.727272727272727
GBP2	TANK	0.727272727272727
GBP2	TK2	0.727272727272727
GBP2	TM2D1	0.727272727272727
GBP2	TMEM134	0.727272727272727
GBP2	TMEM64	0.727272727272727
GBP2	TMF1	0.727272727272727
GBP2	TRIM33	0.727272727272727
GBP2	UNC13D	0.727272727272727
GBP2	VDAC1	0.727272727272727
GBP2	WHSC1	0.727272727272727
GBP2	WNT10A	0.727272727272727
GBP2	YIPF6	0.727272727272727
GBP2	ZNF326	0.727272727272727
CD40LG	DPP4	0.72027972027972
GBP2	GBP3	0.72027972027972
GBP2	GNRH1	0.72027972027972
GBP2	HAGH	0.72027972027972
CD40LG	HEMK1	0.72027972027972
GBP2	HM13	0.72027972027972
GBP2	ICA1	0.72027972027972
GBP2	JAK1	0.72027972027972
GBP2	KIAA1712	0.72027972027972
GBP2	KLF15	0.72027972027972
GBP2	KLHDC5	0.72027972027972
GBP2	LYSMD3	0.72027972027972
GBP2	MAD1L1	0.72027972027972
CD40LG	MAF	0.72027972027972
GBP2	MALT1	0.72027972027972
GBP2	MCL1	0.72027972027972
GBP2	MGST2	0.72027972027972
GBP2	MT1F	0.72027972027972
GBP2	MYL6	0.72027972027972
GBP2	NAB1	0.72027972027972
GBP2	NDUFB5	0.72027972027972
GBP2	NUP98	0.72027972027972
GBP2	PAK2	0.72027972027972
GBP2	PARVB	0.72027972027972
GBP2	PDCL	0.72027972027972
GBP2	PDCL3	0.72027972027972
GBP2	PGM1	0.72027972027972
GBP2	PLEKHJ1	0.72027972027972
GBP2	PRKAR1A	0.72027972027972
GBP2	PSMA3	0.72027972027972
GBP2	PSMA7	0.72027972027972
GBP2	PSMB2	0.72027972027972
CD40LG	PTPRO	0.72027972027972
GBP2	QRICH1	0.72027972027972
GBP2	REEP5	0.72027972027972
GBP2	RPN2	0.72027972027972
CD40LG	SOAT2	0.72027972027972
GBP2	SSR1	0.72027972027972
GBP2	TAF7	0.72027972027972
GBP2	TALDO1	0.72027972027972
GBP2	TMEM49	0.72027972027972
GBP2	TP53BP1	0.72027972027972
GBP2	TP53INP1	0.72027972027972
GBP2	TPR	0.72027972027972
GBP2	UBL3	0.72027972027972
GBP2	UPRT	0.72027972027972
GBP2	VBP1	0.72027972027972
GBP2	YIPF5	0.72027972027972
GBP2	ZNF226	0.72027972027972
GBP2	ZNF460	0.72027972027972
CD40LG	ZNF540	0.72027972027972
GBP2	ZZZ3	0.72027972027972
GBP2	GFM2	0.713286713286713
GBP2	GPD1L	0.713286713286713
GBP2	IBTK	0.713286713286713
GBP2	IK	0.713286713286713
GBP2	KIAA0564	0.713286713286713
GBP2	KIF1B	0.713286713286713
GBP2	LPAL2	0.713286713286713
CD40LG	ME3	0.713286713286713
GBP2	METTL5	0.713286713286713
GBP2	MFGE8	0.713286713286713
GBP2	MOSPD2	0.713286713286713
GBP2	MRPL1	0.713286713286713
GBP2	MRPL28	0.713286713286713
GBP2	NMB	0.713286713286713
GBP2	NUDT6	0.713286713286713
GBP2	P4HA1	0.713286713286713
CD40LG	PCSK5	0.713286713286713
GBP2	PDCD10	0.713286713286713
GBP2	PFKP	0.713286713286713
GBP2	PPP2R2A	0.713286713286713
GBP2	PSMC5	0.713286713286713
GBP2	PSMD14	0.713286713286713
GBP2	PTGS1	0.713286713286713
GBP2	RALB	0.713286713286713
GBP2	RBMS2	0.713286713286713
CD40LG	RIN1	0.713286713286713
GBP2	SLC39A8	0.713286713286713
CD40LG	SLMO1	0.713286713286713
GBP2	SMARCE1	0.713286713286713
GBP2	SMUG1	0.713286713286713
GBP2	SNX10	0.713286713286713
GBP2	SPAG9	0.713286713286713
GBP2	SPI1	0.713286713286713
GBP2	SUMO2	0.713286713286713
GBP2	SYT11	0.713286713286713
GBP2	TBPL1	0.713286713286713
GBP2	TMEM30A	0.713286713286713
GBP2	TNFRSF21	0.713286713286713
GBP2	TRAM1	0.713286713286713
GBP2	TTC21A	0.713286713286713
GBP2	TTL	0.713286713286713
GBP2	UROD	0.713286713286713
GBP2	ZNF365	0.713286713286713
CD40LG	DHX38	-0.713286713286713
CD40LG	DUSP16	-0.713286713286713
CD40LG	FIBP	-0.713286713286713
CD40LG	FIP1L1	-0.713286713286713
CD40LG	FUS	-0.713286713286713
CD40LG	GALM	-0.713286713286713
CD40LG	GBA	-0.713286713286713
CD40LG	HIST2H2BF	-0.713286713286713
CD40LG	HM13	-0.713286713286713
CD40LG	KMO	-0.713286713286713
CD40LG	KPNA3	-0.713286713286713
CD40LG	L3MBTL2	-0.713286713286713
CD40LG	LOC389842	-0.713286713286713
CD40LG	NANOS1	-0.713286713286713
CD40LG	PGAM1	-0.713286713286713
GBP2	POU2AF1	-0.713286713286713
CD40LG	PTDSS1	-0.713286713286713
GBP2	RALGPS2	-0.713286713286713
CD40LG	RHOC	-0.713286713286713
CD40LG	SAV1	-0.713286713286713
CD40LG	SLC35B2	-0.713286713286713
CD40LG	SLC39A11	-0.713286713286713
CD40LG	SMARCD2	-0.713286713286713
CD40LG	SORT1	-0.713286713286713
CD40LG	TMED2	-0.713286713286713
CD40LG	TMED9	-0.713286713286713
CD40LG	TULP3	-0.713286713286713
CD40LG	UBQLN1	-0.713286713286713
CD40LG	VPS54	-0.713286713286713
CD40LG	CHCHD5	-0.72027972027972
CD40LG	CHP	-0.72027972027972
CD40LG	CLN6	-0.72027972027972
CD40LG	FDPS	-0.72027972027972
CD40LG	GNAI2	-0.72027972027972
CD40LG	GRIPAP1	-0.72027972027972
CD40LG	H1FX	-0.72027972027972
CD40LG	IVNS1ABP	-0.72027972027972
GBP2	LAIR1	-0.72027972027972
CD40LG	MBD2	-0.72027972027972
CD40LG	MGAT2	-0.72027972027972
CD40LG	MRPS2	-0.72027972027972
CD40LG	OBFC2B	-0.72027972027972
CD40LG	PDIA4	-0.72027972027972
CD40LG	PLXNA1	-0.72027972027972
CD40LG	POLA1	-0.72027972027972
CD40LG	POLDIP2	-0.72027972027972
CD40LG	PRUNE	-0.72027972027972
CD40LG	PSMD3	-0.72027972027972
CD40LG	REEP4	-0.72027972027972
CD40LG	REPS1	-0.72027972027972
CD40LG	RFC2	-0.72027972027972
CD40LG	RPLP0	-0.72027972027972
CD40LG	S100A10	-0.72027972027972
CD40LG	TP53BP2	-0.72027972027972
CD40LG	TYK2	-0.72027972027972
CD40LG	UQCRFS1	-0.72027972027972
CD40LG	ZNF211	-0.72027972027972
CD40LG	DCX	-0.727272727272727
CD40LG	DNAJB2	-0.727272727272727
CD40LG	DNASE2	-0.727272727272727
CD40LG	DRG2	-0.727272727272727
CD40LG	ERGIC3	-0.727272727272727
CD40LG	FAM38A	-0.727272727272727
CD40LG	GATAD2A	-0.727272727272727
CD40LG	GOLGA5	-0.727272727272727
CD40LG	LNX2	-0.727272727272727
CD40LG	MAN2B2	-0.727272727272727
CD40LG	MRPS7	-0.727272727272727
CD40LG	MUC1	-0.727272727272727
CD40LG	NAPA	-0.727272727272727
CD40LG	NET1	-0.727272727272727
CD40LG	NIPSNAP1	-0.727272727272727
CD40LG	PMM2	-0.727272727272727
CD40LG	PSRC1	-0.727272727272727
CD40LG	RAB6A	-0.727272727272727
CD40LG	RANBP1	-0.727272727272727
CD40LG	RPUSD2	-0.727272727272727
CD40LG	SH3BP1	-0.727272727272727
CD40LG	SMPD2	-0.727272727272727
CD40LG	SMS	-0.727272727272727
CD40LG	SNX11	-0.727272727272727
CD40LG	TAF1B	-0.727272727272727
GBP2	TICAM2	-0.727272727272727
CD40LG	TST	-0.727272727272727
CD40LG	ZNF408	-0.727272727272727
CD40LG	COPS7A	-0.734265734265734
CD40LG	COX10	-0.734265734265734
CD40LG	DNAJC6	-0.734265734265734
CD40LG	EFNA4	-0.734265734265734
CD40LG	EIF4G1	-0.734265734265734
CD40LG	EP300	-0.734265734265734
GBP2	GPR160	-0.734265734265734
CD40LG	KCNK12	-0.734265734265734
CD40LG	M6PR	-0.734265734265734
CD40LG	MAN1B1	-0.734265734265734
CD40LG	MKNK2	-0.734265734265734
CD40LG	MLLT11	-0.734265734265734
CD40LG	NADK	-0.734265734265734
CD40LG	NCOA3	-0.734265734265734
CD40LG	P4HA1	-0.734265734265734
CD40LG	PA2G4	-0.734265734265734
CD40LG	PHC2	-0.734265734265734
CD40LG	PTPN9	-0.734265734265734
CD40LG	RASGRP3	-0.734265734265734
CD40LG	SELS	-0.734265734265734
CD40LG	SQLE	-0.734265734265734
CD40LG	SRF	-0.734265734265734
CD40LG	SUSD4	-0.734265734265734
CD40LG	TACC1	-0.734265734265734
CD40LG	TK1	-0.734265734265734
CD40LG	TOMM20	-0.734265734265734
CD40LG	TTC7A	-0.734265734265734
CD40LG	FAM105B	-0.741258741258741
CD40LG	FAM98A	-0.741258741258741
CD40LG	FTSJ2	-0.741258741258741
CD40LG	GANAB	-0.741258741258741
CD40LG	GBA2	-0.741258741258741
CD40LG	HDGFL1	-0.741258741258741
CD40LG	HOMER3	-0.741258741258741
CD40LG	KIAA2013	-0.741258741258741
CD40LG	LSM12	-0.741258741258741
CD40LG	PANK2	-0.741258741258741
CD40LG	PCGF1	-0.741258741258741
CD40LG	PIGT	-0.741258741258741
CD40LG	PPP2R1A	-0.741258741258741
CD40LG	PPP6C	-0.741258741258741
CD40LG	RBMX2	-0.741258741258741
CD40LG	RRBP1	-0.741258741258741
CD40LG	SCAMP4	-0.741258741258741
CD40LG	SETD8	-0.741258741258741
CD40LG	SHCBP1	-0.741258741258741
CD40LG	SHMT2	-0.741258741258741
CD40LG	SLC38A5	-0.741258741258741
CD40LG	SRC	-0.741258741258741
CD40LG	SRP68	-0.741258741258741
CD40LG	TEF	-0.741258741258741
CD40LG	TOP3A	-0.741258741258741
CD40LG	TSSC4	-0.741258741258741
CD40LG	VAMP5	-0.741258741258741
CD40LG	WIBG	-0.741258741258741
CD40LG	CSTB	-0.748251748251748
CD40LG	DBR1	-0.748251748251748
CD40LG	DHDH	-0.748251748251748
CD40LG	E2F6	-0.748251748251748
CD40LG	ETFA	-0.748251748251748
CD40LG	FDX1	-0.748251748251748
CD40LG	FLNA	-0.748251748251748
CD40LG	GALNS	-0.748251748251748
CD40LG	GRB2	-0.748251748251748
CD40LG	KBTBD7	-0.748251748251748
GBP2	NRIP1	-0.748251748251748
CD40LG	PSMD13	-0.748251748251748
CD40LG	RAB5C	-0.748251748251748
CD40LG	RDH13	-0.748251748251748
CD40LG	RUVBL2	-0.748251748251748
CD40LG	SLC41A3	-0.748251748251748
CD40LG	SPINT1	-0.748251748251748
CD40LG	UBE2I	-0.748251748251748
CD40LG	USP22	-0.748251748251748
CD40LG	WTAP	-0.748251748251748
CD40LG	ZNF598	-0.748251748251748
CD40LG	CMAS	-0.755244755244755
CD40LG	COPG	-0.755244755244755
CD40LG	FAM3B	-0.755244755244755
CD40LG	HECTD1	-0.755244755244755
CD40LG	HIST1H2BG	-0.755244755244755
CD40LG	KCNK6	-0.755244755244755
CD40LG	KCTD10	-0.755244755244755
CD40LG	KHDRBS1	-0.755244755244755
CD40LG	MAD2L2	-0.755244755244755
CD40LG	MDH2	-0.755244755244755
CD40LG	OSR2	-0.755244755244755
CD40LG	PANK1	-0.755244755244755
CD40LG	PAQR6	-0.755244755244755
CD40LG	PDGFA	-0.755244755244755
CD40LG	PHF19	-0.755244755244755
CD40LG	PTBP1	-0.755244755244755
CD40LG	PTGER3	-0.755244755244755
CD40LG	SEZ6L2	-0.755244755244755
CD40LG	SFRS9	-0.755244755244755
CD40LG	SHKBP1	-0.755244755244755
CD40LG	SNRPB	-0.755244755244755
CD40LG	SRPR	-0.755244755244755
CD40LG	SURF2	-0.755244755244755
CD40LG	SUV39H1	-0.755244755244755
CD40LG	TMEM11	-0.755244755244755
CD40LG	WSB1	-0.755244755244755
CD40LG	ZDHHC7	-0.755244755244755
CD40LG	CRTC2	-0.762237762237762
CD40LG	DDX19B	-0.762237762237762
CD40LG	DOCK2	-0.762237762237762
CD40LG	FBXO21	-0.762237762237762
GBP2	GPA33	-0.762237762237762
CD40LG	ING1	-0.762237762237762
CD40LG	IRAK1	-0.762237762237762
CD40LG	NAT12	-0.762237762237762
CD40LG	NFYC	-0.762237762237762
CD40LG	PI4K2B	-0.762237762237762
CD40LG	PRDM4	-0.762237762237762
CD40LG	RAPGEF1	-0.762237762237762
CD40LG	RTF1	-0.762237762237762
CD40LG	SEC23B	-0.762237762237762
CD40LG	SEC24D	-0.762237762237762
CD40LG	TLR6	-0.762237762237762
CD40LG	TSPAN14	-0.762237762237762
CD40LG	TUBB6	-0.762237762237762
CD40LG	ZBTB39	-0.762237762237762
CD40LG	ZNF213	-0.762237762237762
CD40LG	CDC25A	-0.769230769230769
CD40LG	CREB3L2	-0.769230769230769
CD40LG	CRY2	-0.769230769230769
CD40LG	CTCF	-0.769230769230769
CD40LG	FAM58A	-0.769230769230769
CD40LG	FBXL12	-0.769230769230769
CD40LG	FGF18	-0.769230769230769
CD40LG	GMPPB	-0.769230769230769
CD40LG	HDGF2	-0.769230769230769
CD40LG	HERC2	-0.769230769230769
CD40LG	IDH3G	-0.769230769230769
GBP2	KLF9	-0.769230769230769
CD40LG	OAZ1	-0.769230769230769
CD40LG	PCCB	-0.769230769230769
CD40LG	POLR2D	-0.769230769230769
CD40LG	PPM1G	-0.769230769230769
CD40LG	PPME1	-0.769230769230769
CD40LG	PSMB6	-0.769230769230769
CD40LG	RELB	-0.769230769230769
CD40LG	SCNM1	-0.769230769230769
CD40LG	SHMT1	-0.769230769230769
CD40LG	SLC29A1	-0.769230769230769
CD40LG	TLX2	-0.769230769230769
CD40LG	WBP2	-0.769230769230769
CD40LG	WDHD1	-0.769230769230769
CD40LG	XPC	-0.769230769230769
CD40LG	CDON	-0.776223776223776
CD40LG	CSK	-0.776223776223776
CD40LG	DAXX	-0.776223776223776
CD40LG	DCTN3	-0.776223776223776
CD40LG	DHDDS	-0.776223776223776
CD40LG	LAMB3	-0.776223776223776
CD40LG	LASP1	-0.776223776223776
CD40LG	MORG1	-0.776223776223776
CD40LG	MRPS27	-0.776223776223776
CD40LG	PMVK	-0.776223776223776
CD40LG	PSEN1	-0.776223776223776
CD40LG	RNF4	-0.776223776223776
CD40LG	RNPEP	-0.776223776223776
GBP2	ZNF219	-0.776223776223776
CD40LG	ZSWIM6	-0.776223776223776
CD40LG	CPSF1	-0.783216783216783
CD40LG	DNAJC7	-0.783216783216783
CD40LG	EEF2	-0.783216783216783
CD40LG	FEN1	-0.783216783216783
CD40LG	FLII	-0.783216783216783
CD40LG	HMGB4	-0.783216783216783
CD40LG	HRAS	-0.783216783216783
CD40LG	MAPKAPK2	-0.783216783216783
CD40LG	MYRIP	-0.783216783216783
CD40LG	PEA15	-0.783216783216783
CD40LG	PISD	-0.783216783216783
CD40LG	POLDIP3	-0.783216783216783
CD40LG	PRR5	-0.783216783216783
CD40LG	RNPS1	-0.783216783216783
CD40LG	RRAS2	-0.783216783216783
CD40LG	SLC39A7	-0.783216783216783
CD40LG	SSRP1	-0.783216783216783
CD40LG	TXNDC11	-0.783216783216783
CD40LG	USP1	-0.783216783216783
CD40LG	DCP1B	-0.79020979020979
CD40LG	DCPS	-0.79020979020979
CD40LG	FAM40A	-0.79020979020979
CD40LG	HECTD3	-0.79020979020979
CD40LG	ICAM2	-0.79020979020979
CD40LG	LTC4S	-0.79020979020979
CD40LG	MAP3K14	-0.79020979020979
CD40LG	MSC	-0.79020979020979
CD40LG	NCDN	-0.79020979020979
CD40LG	PGLS	-0.79020979020979
CD40LG	PRPF31	-0.79020979020979
CD40LG	PSMD11	-0.79020979020979
CD40LG	RALY	-0.79020979020979
CD40LG	RBM3	-0.79020979020979
CD40LG	RDX	-0.79020979020979
CD40LG	SEC61A1	-0.79020979020979
CD40LG	SNRPA	-0.79020979020979
CD40LG	TRAM2	-0.79020979020979
CD40LG	TRIB3	-0.79020979020979
CD40LG	TRIM11	-0.79020979020979
CD40LG	UNC84B	-0.79020979020979
CD40LG	WDR1	-0.79020979020979
CD40LG	EXO1	-0.797202797202797
CD40LG	HCLS1	-0.797202797202797
CD40LG	ITPA	-0.797202797202797
CD40LG	PRKAB1	-0.797202797202797
CD40LG	PSMD8	-0.797202797202797
CD40LG	RBM15B	-0.797202797202797
CD40LG	TAGLN2	-0.797202797202797
CD40LG	TAS1R1	-0.797202797202797
CD40LG	USP14	-0.797202797202797
CD40LG	COPS6	-0.804195804195804
CD40LG	DOK2	-0.804195804195804
CD40LG	DPP3	-0.804195804195804
CD40LG	HTRA2	-0.804195804195804
CD40LG	JTB	-0.804195804195804
CD40LG	LRPAP1	-0.804195804195804
CD40LG	MAGED1	-0.804195804195804
CD40LG	PARP1	-0.804195804195804
CD40LG	RCHY1	-0.804195804195804
CD40LG	SLC25A11	-0.804195804195804
CD40LG	TAGLN3	-0.804195804195804
CD40LG	TKT	-0.804195804195804
CD40LG	TTF1	-0.804195804195804
CD40LG	CDH2	-0.811188811188811
CD40LG	CDIPT	-0.811188811188811
CD40LG	GNB2	-0.811188811188811
CD40LG	HUWE1	-0.811188811188811
CD40LG	INPP5D	-0.811188811188811
CD40LG	PHB2	-0.811188811188811
CD40LG	PLK1	-0.811188811188811
CD40LG	RNF121	-0.811188811188811
CD40LG	SLC7A5	-0.811188811188811
CD40LG	TMEM173	-0.811188811188811
CD40LG	TRIO	-0.811188811188811
CD40LG	DDOST	-0.818181818181818
CD40LG	DHRS4	-0.818181818181818
CD40LG	EIF4H	-0.818181818181818
CD40LG	KCTD5	-0.818181818181818
CD40LG	LRP10	-0.818181818181818
CD40LG	MPST	-0.818181818181818
CD40LG	PSAP	-0.818181818181818
CD40LG	SDF2L1	-0.818181818181818
CD40LG	TH1L	-0.818181818181818
CD40LG	WNK1	-0.818181818181818
CD40LG	JAG1	-0.825174825174825
CD40LG	PER2	-0.825174825174825
CD40LG	CHD4	-0.832167832167832
CD40LG	DLG3	-0.832167832167832
CD40LG	EDN3	-0.832167832167832
CD40LG	FAM104A	-0.832167832167832
CD40LG	GLRX5	-0.832167832167832
CD40LG	HSPC159	-0.832167832167832
CD40LG	IL21R	-0.832167832167832
CD40LG	KLC3	-0.832167832167832
CD40LG	LMAN2	-0.832167832167832
CD40LG	MCM4	-0.832167832167832
CD40LG	NOC4L	-0.832167832167832
CD40LG	PTP4A2	-0.832167832167832
CD40LG	SNF8	-0.832167832167832
CD40LG	SSNA1	-0.832167832167832
CD40LG	SSR2	-0.832167832167832
CD40LG	STK24	-0.832167832167832
CD40LG	TUBB	-0.832167832167832
CD40LG	CSNK2B	-0.839160839160839
CD40LG	DAP	-0.839160839160839
CD40LG	DPYSL2	-0.839160839160839
CD40LG	DYNLRB1	-0.839160839160839
CD40LG	MAP2K2	-0.839160839160839
GBP2	MID2	-0.839160839160839
CD40LG	MRPL37	-0.839160839160839
CD40LG	RAC1	-0.839160839160839
CD40LG	ZDHHC5	-0.839160839160839
CD40LG	CTSC	-0.846153846153846
CD40LG	ISOC2	-0.846153846153846
CD40LG	MAP4K2	-0.846153846153846
CD40LG	RAB4A	-0.846153846153846
CD40LG	RBM15	-0.846153846153846
CD40LG	RCL1	-0.846153846153846
CD40LG	TUBGCP2	-0.846153846153846
CD40LG	CLTA	-0.853146853146853
CD40LG	FLCN	-0.853146853146853
CD40LG	HIST1H2AE	-0.853146853146853
CD40LG	MAL	-0.853146853146853
CD40LG	NINJ1	-0.853146853146853
CD40LG	RBCK1	-0.853146853146853
CD40LG	RCSD1	-0.853146853146853
CD40LG	CSNK1E	-0.86013986013986
CD40LG	DAZAP1	-0.86013986013986
CD40LG	DMRT2	-0.86013986013986
CD40LG	FAM43A	-0.86013986013986
CD40LG	MRPL23	-0.86013986013986
CD40LG	PDIA6	-0.86013986013986
CD40LG	RASGRP4	-0.86013986013986
CD40LG	SF3B2	-0.86013986013986
CD40LG	YBX1	-0.86013986013986
CD40LG	CDCA4	-0.867132867132867
CD40LG	COL9A2	-0.867132867132867
CD40LG	F11R	-0.867132867132867
CD40LG	GORASP2	-0.867132867132867
CD40LG	MCM2	-0.867132867132867
CD40LG	RABGGTA	-0.867132867132867
CD40LG	IL4R	-0.874125874125874
CD40LG	PTPRF	-0.874125874125874
GBP2	PTPRS	-0.874125874125874
CD40LG	WDR34	-0.874125874125874
CD40LG	NCALD	-0.881118881118881
CD40LG	CSRP1	-0.888111888111888
CD40LG	HYOU1	-0.888111888111888
CD40LG	PPIB	-0.888111888111888
CD40LG	MCM5	-0.895104895104895
CD40LG	MPND	-0.895104895104895
CD40LG	RUNX3	-0.895104895104895
CD40LG	SLC2A1	-0.895104895104895
CD40LG	TNFRSF1B	-0.895104895104895
CD40LG	TRIM3	-0.895104895104895
CD40LG	CRKL	-0.902097902097902
CD40LG	WARS	-0.902097902097902
CD40LG	JSRP1	-0.909090909090909
CD40LG	RRAGC	-0.909090909090909
CD40LG	TRIM26	-0.916083916083916
CD40LG	CEBPA	-0.923076923076923
