# Supplementary material for: Meta-Analysis of HTLV-1-Infected Patients Identifies CD40LG and GBP2 as Markers of ATLL and HAM/TSP Clinical Status: Two Genes Beat as One
Source: Front Genet. 2019 Nov 8;10:1056. doi: 10.3389/fgene.2019.01056 (PMC6857459; doi:10.3389/fgene.2019.01056)
Supplement: Table S6 — Detailed information regarding the positively correlated pathways and associated genes (ENTREZ ID). [file DataSheet_6.csv]

Accession number	Symptomatology	Sample number	Tissue
GSE17718	Control	2	CD4+ Lymphocyte
	ATLL	4	Cell lines StEd and MT-2
GSE6034	Control	2	CD4+ Lymphocyte
	ATLL	4	Cell lines TaY, MT-2 and MT-4
GSE38537	Control	4	CD4+ Lymphocyte
	Asymptomatic	4	CD4+ Lymphocyte
	HAM/TSP	4	CD4+ Lymphocyte
GSE33615	Control	22	CD4+ Lymphocyte
	ATLL	52	PBMCs (Mostly CD4+ Lymphocytes)
GSE19080	Control	8	CD4+ Lymphocyte
	Asymptomatic	11	CD4+ Lymphocyte
	ATLL	7	CD4+ Lymphocyte
	HAM/TSP	12	CD4+ Lymphocyte
GSE57259	Control	1	CD4+ CD25+ CCR4+ Lymphocytes
	HAM/TSP	2	CD4+ CD25+ CCR4+ Lymphocytes
	ATLL	1	CD4+ CD25+ CCR4+ Lymphocytes
